# Supplementary material for: 3-(3-Chloro­benzo­yl)-4-hydr­oxy-2H-1,2-benzothia­zine 1,1-dioxide
Source: Acta Crystallogr Sect E Struct Rep Online. 2010 Mar 20;66(Pt 4):o885. doi: 10.1107/S1600536810009761 (PMC2984067; doi:10.1107/S1600536810009761)
Supplement: Supplementary file 2 [file e-66-0o885-Isup2.hkl]

#
# h,k,l, Fc-squared, Fo-squared, sigma(Fo-squared) and status flag
#
data_I
_shelx_title ' Compound Zun-2'
_shelx_refln_list_code          4
_shelx_F_calc_maximum       83.75
_exptl_crystal_F_000       344.00
_reflns_d_resolution_high  0.7692
 
loop_
 _symmetry_equiv_pos_as_xyz
 'x, y, z'
 '-x, -y, -z'
 
_cell_length_a     4.7151
_cell_length_b    12.2879
_cell_length_c    12.5809
_cell_angle_alpha  81.375
_cell_angle_beta   84.463
_cell_angle_gamma  85.608
 
_shelx_F_squared_multiplier     1.000
 
loop_
 _refln_index_h
 _refln_index_k
 _refln_index_l
 _refln_F_squared_calc
 _refln_F_squared_meas
 _refln_F_squared_sigma
 _refln_observed_status
   1   0   0     1646.53     1629.90     36.05 o
   2   0   0       45.72       61.24      3.77 o
   3   0   0        4.30        3.14      0.71 o
   4   0   0       45.78       48.05      2.69 o
   5   0   0        5.87        7.79      1.12 o
   6   0   0       26.69       36.33      3.12 o
  -6   1   0        1.08        0.82      1.02 o
  -5   1   0       14.28       14.03      1.61 o
  -4   1   0       31.54       27.74      1.97 o
  -3   1   0      374.58      367.36      8.53 o
  -2   1   0     1715.13     1757.54     54.46 o
  -1   1   0       76.06       77.75      1.92 o
   0   1   0       12.05        0.51      0.15 o
   1   1   0     2448.01     2495.29     54.49 o
   2   1   0      380.30      414.76      9.51 o
   3   1   0        0.08        0.78      1.31 o
   4   1   0        3.63       10.06      1.55 o
   5   1   0       24.02       18.29      1.91 o
   6   1   0        0.21       -0.51      1.29 o
  -5   2   0       47.91       37.12      2.71 o
  -4   2   0       23.45       18.60      1.74 o
  -3   2   0      212.79      253.10      8.90 o
  -2   2   0      347.27      332.71     19.14 o
  -1   2   0     2768.03     2783.32     60.57 o
   2   2   0        4.95       10.51      1.31 o
   3   2   0        0.72        1.19      0.34 o
   4   2   0      114.93      119.60      5.02 o
   5   2   0       55.78       63.49      2.38 o
  -5   3   0      194.13      204.33      8.41 o
  -4   3   0      217.52      214.51      8.20 o
  -3   3   0      404.83      428.30     14.26 o
  -2   3   0      830.28      823.65     15.81 o
  -1   3   0      957.47      906.87     29.56 o
   0   3   0       65.47       62.04      3.11 o
   1   3   0      170.58      153.93      5.90 o
   2   3   0     4258.70     4203.48    129.34 o
   3   3   0       59.63       55.84      1.31 o
   4   3   0      122.74      133.13      3.56 o
   5   3   0       13.83       13.57      0.84 o
   6   3   0        1.28       -0.05      1.30 o
  -5   4   0        3.49        3.30      1.04 o
  -4   4   0       18.66       22.56      1.77 o
  -3   4   0      159.66      161.50      5.83 o
   0   4   0      144.42      147.53      3.57 o
   1   4   0      778.87      824.11     29.11 o
   2   4   0     1667.32     1798.53    125.82 o
   3   4   0       15.23        9.44      0.34 o
   4   4   0      443.42      463.70     11.24 o
   5   4   0       50.97       62.31      3.63 o
  -5   5   0        8.28        5.47      1.17 o
  -4   5   0      367.19      367.36     13.20 o
  -3   5   0       19.84       18.23      1.47 o
  -2   5   0       19.55       19.10      0.88 o
  -1   5   0      855.86      862.62     87.76 o
   0   5   0      614.50      631.13     20.75 o
   1   5   0      822.07      786.35     55.60 o
   2   5   0      486.68      486.72      9.94 o
   3   5   0      484.98      475.82      9.32 o
   4   5   0       51.64       44.73      2.30 o
   5   5   0       23.92       23.12      2.21 o
  -5   6   0       28.97       18.97      2.19 o
  -4   6   0        0.90       -0.67      0.82 o
  -3   6   0     1602.85     1664.82     53.29 o
  -2   6   0      271.31      316.71     10.98 o
  -1   6   0      458.37      458.45     22.26 o
   0   6   0      439.40      422.50     19.93 o
   1   6   0      874.73      930.10     31.75 o
   2   6   0        0.00        0.74      0.82 o
   3   6   0       64.84       76.13      2.42 o
   4   6   0        6.49        4.06      0.70 o
   5   6   0        1.59       -1.76      1.17 o
  -5   7   0        2.20        7.71      1.28 o
  -4   7   0       13.88       20.44      2.14 o
  -3   7   0        3.62        6.49      1.28 o
  -2   7   0       86.87       87.56      3.49 o
  -1   7   0       58.31       51.18      2.36 o
   0   7   0      663.65      617.41     14.62 o
   1   7   0      378.91      352.29     15.08 o
   2   7   0       33.17       25.74      0.58 o
   3   7   0       57.24       46.48      1.80 o
   4   7   0       10.89       10.29      1.15 o
   5   7   0        5.21        2.99      1.14 o
  -5   8   0        4.51        4.73      1.34 o
  -4   8   0        5.57        7.63      1.66 o
  -3   8   0      159.09      146.90      5.92 o
  -1   8   0      417.32      432.16     14.62 o
   0   8   0       35.27       42.17      2.14 o
   1   8   0      134.26      140.70      5.28 o
   2   8   0       56.74       59.51      1.33 o
   3   8   0        2.97        0.93      0.30 o
   4   8   0       12.18       17.80      1.82 o
   5   8   0       29.44       25.52      2.61 o
  -4   9   0       70.31       78.41      4.57 o
  -3   9   0        0.00        1.60      0.87 o
  -2   9   0       22.13       18.23      1.53 o
  -1   9   0      303.94      294.38     10.10 o
   0   9   0       37.25       44.25      2.39 o
   1   9   0        8.68        8.32      0.99 o
   2   9   0        0.02        0.26      0.26 o
   3   9   0       14.89       17.50      0.72 o
   4   9   0        0.37        0.10      0.67 o
   5   9   0       11.55        7.91      1.45 o
  -4  10   0       31.80       21.02      2.56 o
  -3  10   0      181.97      191.81      7.35 o
  -2  10   0       24.20       32.71      2.46 o
  -1  10   0       27.05       20.90      1.77 o
   0  10   0        0.04        0.93      1.04 o
   1  10   0      115.09      128.38      5.21 o
   2  10   0      124.78      120.23      3.31 o
   3  10   0       32.26       35.22      2.04 o
   4  10   0        7.12        3.81      1.09 o
  -4  11   0       24.98       24.73      2.29 o
  -3  11   0        1.83       -0.05      0.78 o
  -2  11   0        1.19       -0.09      1.39 o
  -1  11   0       39.09       34.54      2.36 o
   0  11   0      429.45      449.03     15.51 o
   1  11   0       67.99       72.19      3.54 o
   2  11   0       73.88       66.68      2.11 o
   3  11   0       14.38       10.15      1.33 o
   4  11   0        2.29        2.20      0.92 o
  -3  12   0        0.12        0.05      0.99 o
  -2  12   0       46.27       33.46      4.49 o
  -1  12   0       14.90       18.05      1.83 o
   0  12   0      264.54      276.92     10.27 o
   1  12   0        0.01        1.29      1.08 o
   2  12   0       79.43       73.17      3.81 o
   3  12   0       15.63       14.90      1.72 o
   4  12   0        1.65        1.49      1.23 o
  -3  13   0       23.93       17.38      1.92 o
  -2  13   0       14.45       12.06      1.89 o
  -1  13   0       74.09       78.29      3.93 o
   0  13   0       90.80       85.03      3.84 o
   1  13   0       11.67       11.33      1.35 o
   2  13   0       27.61       31.41      2.33 o
   3  13   0        8.81        5.88      1.18 o
  -2  14   0       43.46       44.92      3.85 o
  -1  14   0       53.02       62.42      3.86 o
   0  14   0        6.35        8.91      1.29 o
   1  14   0        0.52        2.63      0.93 o
   2  14   0        5.36       10.33      1.75 o
   3  14   0       14.47       20.50      2.08 o
  -1  15   0       29.25       35.05      3.06 o
   0  15   0        0.44        1.60      0.93 o
   1  15   0        7.41        5.78      1.55 o
   2  15   0       13.51        9.43      1.76 o
  -1 -15   1        1.33        2.58      1.04 o
   0 -15   1       10.96        9.39      1.58 o
   1 -15   1        4.67       10.57      1.68 o
  -2 -14   1        0.43        1.13      0.93 o
  -1 -14   1       23.61       28.20      2.36 o
   0 -14   1       24.50       27.97      2.35 o
   1 -14   1        3.36        1.86      1.13 o
   2 -14   1        0.06        0.18      0.73 o
  -3 -13   1        0.47        2.72      0.97 o
  -2 -13   1        8.73        9.92      1.54 o
  -1 -13   1       40.73       32.14      2.20 o
   0 -13   1       13.32       15.92      1.89 o
   1 -13   1        0.17       -0.30      0.82 o
   2 -13   1       45.55       38.21      1.97 o
   3 -13   1       11.04        9.43      1.54 o
  -4 -12   1        4.06        6.86      1.43 o
  -3 -12   1       18.52       21.35      1.86 o
  -2 -12   1       45.06       56.23      3.01 o
  -1 -12   1        6.88       10.10      1.37 o
   0 -12   1       20.79       21.49      2.00 o
   1 -12   1        5.29        8.24      1.57 o
   2 -12   1       27.22       34.62      2.62 o
   3 -12   1        0.52       -1.24      0.83 o
  -4 -11   1        0.76        5.14      1.08 o
  -3 -11   1        1.12        3.35      0.87 o
  -2 -11   1        8.20       10.47      1.30 o
  -1 -11   1      132.06      122.92      5.41 o
   1 -11   1        0.14        1.70      0.82 o
   2 -11   1      202.87      210.95      8.13 o
   3 -11   1       45.23       39.06      2.87 o
   4 -11   1        0.40        4.95      1.53 o
  -4 -10   1        3.18        0.00      0.51 o
  -3 -10   1        3.65        1.39      0.78 o
  -2 -10   1       10.56        7.83      1.09 o
  -1 -10   1       95.77       95.24      3.92 o
   0 -10   1       45.54       52.21      2.90 o
   1 -10   1      617.59      606.88     20.50 o
   2 -10   1       19.00       16.67      1.64 o
   3 -10   1        1.88        2.43      1.30 o
   4 -10   1        4.78        2.94      1.08 o
  -5  -9   1        0.10        0.30      1.33 o
  -4  -9   1        2.95        1.49      0.82 o
  -3  -9   1        6.69        4.85      1.08 o
  -2  -9   1       47.24       41.43      2.13 o
  -1  -9   1      692.95      712.97     23.76 o
   0  -9   1      229.32      225.36      8.19 o
   1  -9   1      216.36      214.72      7.99 o
   2  -9   1        0.37       -0.52      0.62 o
   3  -9   1       11.32       14.63      1.32 o
   4  -9   1        9.51       10.99      1.47 o
  -5  -8   1        0.14        1.90      1.09 o
  -4  -8   1       14.24       10.15      1.65 o
  -3  -8   1      121.82      114.48      3.07 o
  -1  -8   1        9.07        9.97      1.04 o
   0  -8   1       55.25       68.81      2.98 o
   1  -8   1       11.63        9.47      0.97 o
   2  -8   1      350.28      358.53      9.03 o
   3  -8   1        5.57        3.75      0.97 o
   4  -8   1      139.20      157.52      6.66 o
   5  -8   1       14.37        7.48      1.61 o
  -5  -7   1        1.62        3.19      1.13 o
  -4  -7   1        0.00        1.49      0.98 o
  -3  -7   1       55.61       62.99      3.07 o
  -2  -7   1      194.92      192.61      4.78 o
  -1  -7   1      251.85      224.47     18.39 o
   0  -7   1      924.27      955.25     96.48 o
   1  -7   1      315.91      360.79     12.54 o
   2  -7   1        2.71        3.04      0.98 o
   3  -7   1       24.77       18.05      1.65 o
   4  -7   1        4.28        6.09      1.56 o
   5  -7   1        2.17        6.75      1.64 o
  -5  -6   1       94.13       91.64      5.77 o
  -4  -6   1       38.61       39.46      1.72 o
  -3  -6   1       14.53       12.28      2.00 o
  -2  -6   1      363.49      349.43      8.05 o
  -1  -6   1       36.06       28.85      2.31 o
   0  -6   1      276.76      294.24      8.37 o
   1  -6   1      350.52      357.04     14.23 o
   2  -6   1      576.73      592.47     19.56 o
   3  -6   1      798.25      769.22     25.08 o
   4  -6   1        9.54       16.09      1.61 o
   5  -6   1        0.53        0.87      1.03 o
  -5  -5   1        8.54        6.75      1.60 o
  -4  -5   1       67.40       65.57      4.16 o
  -3  -5   1      165.89      177.19      3.67 o
  -2  -5   1      707.48      750.36     55.32 o
  -1  -5   1        0.03        0.05      0.36 o
   0  -5   1     1186.61     1299.49     93.32 o
   1  -5   1      208.67      205.89     11.75 o
   2  -5   1      249.61      258.61      6.46 o
   3  -5   1       53.05       58.30      2.85 o
   4  -5   1       57.09       50.37      2.85 o
   5  -5   1        2.50        0.30      0.92 o
  -5  -4   1       10.13       11.42      1.41 o
  -4  -4   1        0.03        0.99      1.27 o
  -3  -4   1      137.00      139.19      2.97 o
  -2  -4   1      532.16      600.25     11.37 o
  -1  -4   1      466.86      457.77      7.26 o
   0  -4   1      165.07      155.85      3.86 o
   1  -4   1        8.87        2.10      0.47 o
   2  -4   1     1331.35     1333.57     29.87 o
   3  -4   1       54.13       61.18      3.03 o
   4  -4   1      309.06      318.50     11.52 o
   5  -4   1        0.07        1.54      1.34 o
  -5  -3   1        4.93        7.83      1.49 o
  -4  -3   1      112.65      119.56      3.39 o
  -3  -3   1      199.23      207.05      7.83 o
  -2  -3   1       23.94       14.48      0.53 o
  -1  -3   1       37.93       26.06      2.96 o
   1  -3   1      422.89      448.60     10.32 o
   2  -3   1       50.22       54.95      1.60 o
   3  -3   1       49.65       52.11      2.38 o
   4  -3   1       21.27       18.05      1.52 o
   5  -3   1       82.04       72.07      4.02 o
  -6  -2   1        1.08        1.24      0.88 o
  -5  -2   1        7.75        9.26      1.44 o
  -4  -2   1       46.44       43.39      2.46 o
  -3  -2   1      431.83      434.26     14.95 o
  -2  -2   1       90.44      122.98      5.02 o
   1  -2   1       17.27       11.37      0.53 o
   2  -2   1       52.93       50.38      6.48 o
   3  -2   1       10.19        7.36      0.97 o
   4  -2   1      264.44      284.13     10.16 o
   5  -2   1        4.46        7.39      1.29 o
  -6  -1   1        1.49       -1.16      0.77 o
  -5  -1   1        0.13        0.15      0.83 o
  -4  -1   1      119.12      112.49      4.57 o
  -3  -1   1     1394.57     1433.92     45.11 o
  -2  -1   1       82.88       68.04      5.28 o
  -1  -1   1     5350.67     4982.85    151.96 o
   1  -1   1       88.89       97.32      7.80 o
   2  -1   1      856.36      915.33     20.56 o
   3  -1   1       44.89       64.50      6.46 o
   4  -1   1      207.04      207.63      5.17 o
   5  -1   1       65.84       73.78      3.70 o
   6  -1   1       74.28       81.23      5.30 o
  -6   0   1        0.17       -1.39      0.93 o
  -5   0   1       85.02       93.71      4.17 o
  -4   0   1      101.44      110.22      4.52 o
  -3   0   1        1.38        0.57      0.93 o
  -2   0   1       76.20       74.52      2.02 o
  -1   0   1      409.52      422.78     12.69 o
   0   0   1       68.58       15.02      0.72 o
   1   0   1      269.93      280.15      5.29 o
   2   0   1      134.78      110.08      6.55 o
   3   0   1       15.42       12.75      0.53 o
   4   0   1      128.80      130.02      5.24 o
   5   0   1       34.30       44.54      2.68 o
   6   0   1        0.23       -1.33      1.03 o
  -5   1   1       71.68       71.94      4.14 o
  -4   1   1      211.31      196.81      7.25 o
  -3   1   1      176.29      164.44      6.07 o
  -2   1   1      780.53      766.14     17.27 o
  -1   1   1      571.67      629.27     14.70 o
   0   1   1      557.76      417.08     13.77 o
   1   1   1     1043.34     1105.53     14.17 o
   2   1   1      388.38      438.23      9.02 o
   3   1   1       85.72       77.65      1.85 o
   4   1   1      219.11      203.92      7.17 o
   5   1   1       63.94       76.77      3.65 o
   6   1   1        6.11        5.34      1.23 o
  -5   2   1       62.51       63.79      3.67 o
  -4   2   1      105.60      111.12      4.69 o
  -3   2   1        4.14        3.95      0.20 o
  -2   2   1      166.76      203.30      4.92 o
  -1   2   1     1465.86     1605.06     69.88 o
   0   2   1     2769.45     2861.34     62.13 o
   2   2   1       33.57       33.96      0.75 o
   3   2   1       80.25       83.27      4.69 o
   4   2   1        0.53        1.44      0.77 o
   5   2   1       14.34       11.94      1.93 o
   6   2   1        0.73        0.41      0.93 o
  -5   3   1       50.38       42.73      2.72 o
  -4   3   1       43.80       36.85      2.44 o
  -3   3   1      130.07      129.69      5.07 o
  -2   3   1      625.23      690.26     68.45 o
  -1   3   1      594.57      591.07     13.61 o
   0   3   1       65.64       54.85      1.46 o
   1   3   1       82.03       78.64      1.25 o
   2   3   1       20.36       14.80      0.42 o
   3   3   1        2.97        2.90      1.95 o
   4   3   1      112.08      109.91      3.03 o
   5   3   1        8.51        6.53      1.89 o
   6   3   1       13.10       10.24      1.61 o
  -5   4   1        2.78        1.96      1.02 o
  -4   4   1      302.94      278.83     10.55 o
  -3   4   1       39.75       45.89      2.33 o
  -2   4   1      139.02      145.86      3.82 o
  -1   4   1      674.35      704.16     13.10 o
   0   4   1     2684.92     2669.65     58.72 o
   1   4   1       78.20       92.23      1.91 o
   2   4   1      492.21      541.37      7.94 o
   3   4   1      181.25      175.88      6.24 o
   4   4   1        0.74        0.76      0.59 o
   5   4   1       12.48       15.26      0.93 o
   6   4   1        7.98        6.86      1.28 o
  -5   5   1        2.84        0.87      1.29 o
  -4   5   1       71.77       63.45      3.20 o
  -3   5   1     1050.30     1074.03     34.80 o
  -2   5   1     1955.96     1869.25     42.19 o
  -1   5   1        1.07        1.41      0.34 o
   0   5   1      354.06      413.06      9.59 o
   1   5   1       92.78       99.31      3.93 o
   2   5   1       34.75       32.93      0.65 o
   3   5   1      301.77      304.16      6.11 o
   5   5   1        4.38        6.13      1.24 o
  -5   6   1       55.95       63.90      4.02 o
  -4   6   1       23.66       18.97      1.75 o
  -3   6   1      553.00      598.77     20.02 o
  -2   6   1      198.86      196.00      7.23 o
  -1   6   1      315.13      347.29     26.37 o
   0   6   1      264.01      280.49      7.09 o
   1   6   1      190.80      196.07     15.94 o
   2   6   1      316.64      324.23      4.88 o
   3   6   1        2.15        1.96      0.41 o
   4   6   1       74.50       78.29      3.81 o
   5   6   1       23.50       16.85      1.83 o
  -5   7   1       71.53       61.97      4.41 o
  -4   7   1       57.00       68.69      3.69 o
  -3   7   1      425.95      406.60     14.18 o
  -2   7   1      838.19      802.21     25.61 o
  -1   7   1       33.01       34.60      2.46 o
   0   7   1       96.56       91.50     12.16 o
   2   7   1      250.50      242.48      4.02 o
   3   7   1      123.43      120.30      6.63 o
   4   7   1       94.20       85.75      3.46 o
   5   7   1       27.83       25.59      2.18 o
  -5   8   1        1.12       -1.24      0.82 o
  -4   8   1        0.05        0.10      1.24 o
  -3   8   1       30.67       30.61      1.99 o
  -2   8   1      108.19      119.13      5.32 o
  -1   8   1       50.32       48.85      2.31 o
   0   8   1        1.44        2.00      0.61 o
   1   8   1       33.20       36.16      1.90 o
   2   8   1      103.10      108.27      2.39 o
   3   8   1        6.48        4.79      0.41 o
   4   8   1        4.93        5.88      1.29 o
   5   8   1       11.47       12.36      1.57 o
  -4   9   1       12.05       13.60      1.96 o
  -3   9   1        1.53        3.40      0.93 o
  -2   9   1        6.92        5.50      0.98 o
  -1   9   1        5.45        4.21      0.89 o
   0   9   1       79.73       81.88      3.51 o
   1   9   1      524.68      555.68     18.60 o
   2   9   1      273.58      254.70      5.27 o
   3   9   1        7.98        7.20      0.46 o
   4   9   1       15.09       11.28      1.20 o
   5   9   1        0.36       -1.99      1.33 o
  -4  10   1        1.31        7.20      1.27 o
  -3  10   1       61.04       66.45      3.63 o
  -2  10   1      107.68       97.50      4.11 o
  -1  10   1      894.51      921.37     30.93 o
   0  10   1      309.08      313.65     10.67 o
   1  10   1        3.87        9.52      1.19 o
   2  10   1        8.33        8.66      0.63 o
   3  10   1        1.42        3.35      1.08 o
   4  10   1        1.66       -0.26      0.73 o
   5  10   1       22.97       22.98      2.27 o
  -4  11   1       19.03       22.02      2.22 o
  -3  11   1       35.06       41.52      2.87 o
  -2  11   1        0.01       -0.15      1.19 o
  -1  11   1        0.01       -0.67      0.72 o
   0  11   1        0.69        0.21      1.13 o
   1  11   1        4.85        5.14      0.98 o
   2  11   1       77.38       68.10      2.13 o
   3  11   1        5.55        5.34      1.29 o
   4  11   1       21.92       28.42      2.75 o
  -3  12   1       55.05       60.28      4.23 o
  -2  12   1      106.23      111.73      5.01 o
  -1  12   1        5.85       10.85      1.56 o
   0  12   1       19.00       22.15      1.33 o
   1  12   1       64.35       72.07      3.29 o
   2  12   1        0.81        1.24      0.30 o
   3  12   1       17.87       22.70      1.92 o
   4  12   1       13.85       16.56      1.69 o
  -3  13   1        2.77        2.63      1.44 o
  -2  13   1        2.42        5.24      1.45 o
  -1  13   1        0.36        2.51      0.98 o
   0  13   1        0.30        1.60      0.87 o
   1  13   1       38.64       32.22      2.20 o
   2  13   1       22.66       23.67      2.10 o
   3  13   1       10.52        9.70      1.65 o
  -2  14   1       10.14       14.96      2.11 o
  -1  14   1        8.90       11.67      1.52 o
   0  14   1        0.77        3.14      0.97 o
   1  14   1        6.99        1.08      0.93 o
   2  14   1        0.03        0.82      0.72 o
   3  14   1        5.91        4.39      1.44 o
  -1  15   1        4.26       -0.51      0.82 o
   0  15   1       17.91       19.28      1.83 o
   1  15   1       23.40       27.67      2.27 o
   2  15   1       10.66        5.99      1.12 o
  -1 -15   2        2.98        5.61      1.49 o
   0 -15   2        5.16        3.40      1.03 o
   1 -15   2       16.55        9.26      1.40 o
  -2 -14   2        0.02        0.57      0.88 o
  -1 -14   2       11.14        8.12      1.39 o
   0 -14   2       45.61       44.35      3.25 o
   1 -14   2       31.05       28.97      2.70 o
   2 -14   2       36.10       35.90      2.75 o
  -3 -13   2        1.82        5.14      1.33 o
  -2 -13   2        7.75        5.67      1.23 o
  -1 -13   2       62.89       60.51      3.24 o
   0 -13   2        2.59        5.57      1.12 o
   1 -13   2       24.02       29.51      2.34 o
   2 -13   2        9.44        6.24      1.29 o
  -3 -12   2       14.97       14.85      2.04 o
  -2 -12   2        7.65       11.04      1.67 o
  -1 -12   2       23.09       29.35      2.02 o
   0 -12   2       19.72       14.36      1.52 o
   1 -12   2       64.62       70.37      3.37 o
   2 -12   2        2.00        1.24      0.83 o
   3 -12   2        5.11       10.85      1.94 o
  -4 -11   2        5.38        6.86      1.39 o
  -3 -11   2        0.80        1.70      0.88 o
  -2 -11   2       14.46       11.81      1.33 o
  -1 -11   2        4.05        3.51      0.27 o
   0 -11   2        3.81        2.31      0.88 o
   1 -11   2       13.43       10.29      1.47 o
   2 -11   2        9.11        9.00      1.55 o
   3 -11   2      183.15      213.24     11.11 o
  -4 -10   2        0.17        3.24      0.98 o
  -3 -10   2        4.29        4.70      0.93 o
  -2 -10   2       44.82       42.08      2.42 o
  -1 -10   2       59.39       50.88      1.53 o
   0 -10   2       47.72       47.65      2.38 o
   1 -10   2      415.35      414.74     14.32 o
   2 -10   2       19.80       28.42      2.14 o
   3 -10   2       10.43        6.64      1.33 o
   4 -10   2        1.33        4.07      1.53 o
  -5  -9   2        1.72        1.70      1.50 o
  -4  -9   2        0.56        1.96      0.92 o
  -3  -9   2        1.83        0.41      1.02 o
  -2  -9   2       21.26       19.28      1.77 o
  -1  -9   2        9.56        8.53      0.38 o
   0  -9   2       85.33       72.80      3.31 o
   1  -9   2       15.89       18.66      1.43 o
   2  -9   2       30.84       27.21      1.72 o
   3  -9   2      357.22      380.97     14.01 o
   4  -9   2      119.10      119.44      6.90 o
  -5  -8   2        2.31        6.13      1.63 o
  -4  -8   2        1.78        0.57      1.13 o
  -3  -8   2        5.49        3.81      0.25 o
  -2  -8   2       17.02       14.74      1.21 o
  -1  -8   2       57.75       52.32      1.45 o
   0  -8   2      109.63      108.56      4.34 o
   1  -8   2       49.25       49.45      2.42 o
   2  -8   2        2.88        2.94      0.84 o
   3  -8   2        0.08        2.10      0.83 o
   4  -8   2       19.01       15.92      1.83 o
  -5  -7   2       44.25       61.18      4.16 o
  -4  -7   2       44.62       22.02      2.09 o
  -3  -7   2       38.59       40.06      2.45 o
  -2  -7   2        1.44        1.19      0.15 o
  -1  -7   2      291.38      307.32     11.07 o
   0  -7   2      165.23      166.54      6.29 o
   1  -7   2      161.11      164.62      6.26 o
   2  -7   2      223.78      207.47      8.68 o
   3  -7   2        6.05        5.21      1.01 o
   4  -7   2        2.81        3.56      1.03 o
   5  -7   2        1.80        2.10      0.98 o
  -5  -6   2        0.56        4.01      1.29 o
  -4  -6   2        5.54       -0.21      0.77 o
  -3  -6   2        2.35        3.64      0.41 o
  -2  -6   2      182.28      194.00      7.00 o
  -1  -6   2      337.34      295.14      7.14 o
   0  -6   2      804.80      822.66     18.63 o
   1  -6   2      116.72      122.35      3.49 o
   2  -6   2      118.23       97.35      3.83 o
   3  -6   2      216.81      201.47      7.33 o
   4  -6   2        0.02       -1.00      0.67 o
   5  -6   2       46.71       42.27      2.99 o
  -5  -5   2        2.96        4.12      1.14 o
  -4  -5   2        5.80        4.88      0.58 o
  -3  -5   2      107.38       97.22      2.82 o
  -2  -5   2      227.99      254.46      4.91 o
  -1  -5   2      692.29      663.50     15.29 o
   0  -5   2      155.37      173.31      4.21 o
   1  -5   2       45.33       53.46      2.05 o
   2  -5   2       57.16       57.64      1.85 o
   3  -5   2       97.12      106.18      4.14 o
   4  -5   2        0.40       -1.72      1.15 o
  -5  -4   2       17.39       20.11      1.86 o
  -4  -4   2      140.70      143.61      5.85 o
  -3  -4   2      355.20      372.53      8.72 o
  -2  -4   2      335.19      380.30      8.43 o
  -1  -4   2      146.37      124.41      2.49 o
   0  -4   2        0.06        1.51      0.41 o
   1  -4   2       20.30       14.62      0.70 o
   2  -4   2       59.93       69.77      2.04 o
   3  -4   2      503.37      479.02     16.02 o
   4  -4   2       50.38       54.95      3.19 o
   5  -4   2       21.51       13.23      1.62 o
  -5  -3   2       15.52       17.44      1.74 o
  -4  -3   2       32.10       34.27      2.19 o
  -3  -3   2       45.90       39.59      0.97 o
  -2  -3   2      398.32      405.76      9.50 o
  -1  -3   2     1433.66     1475.63     32.94 o
   0  -3   2     1016.39      991.47     18.05 o
   1  -3   2     7014.17     7966.24    243.38 o
   2  -3   2      716.29      716.81     16.52 o
   3  -3   2        1.86        2.10      0.62 o
   4  -3   2       78.91       77.90      3.55 o
   5  -3   2       16.43       14.90      1.61 o
  -5  -2   2        3.52        8.40      1.16 o
  -4  -2   2       57.32       57.20      3.04 o
  -3  -2   2      226.21      236.92      8.39 o
  -2  -2   2       86.76       88.12      2.70 o
  -1  -2   2     1818.50     1775.82     39.34 o
   0  -2   2      363.00      358.62      5.77 o
   1  -2   2        7.87        6.87      0.36 o
   2  -2   2      329.34      393.97      9.11 o
   3  -2   2      257.08      259.30      9.01 o
   4  -2   2      337.53      336.94     11.59 o
   5  -2   2       57.67       57.53      3.37 o
  -5  -1   2        1.27        5.34      1.10 o
  -4  -1   2       71.45       72.19      3.66 o
  -3  -1   2        6.63       12.47      1.32 o
  -2  -1   2       42.24       48.71      1.49 o
  -1  -1   2       87.11       83.22      2.17 o
   0  -1   2     1623.71     1586.29     41.16 o
   1  -1   2     4978.45     4698.30    144.61 o
   2  -1   2      234.98      213.48      5.04 o
   4  -1   2        2.46        1.60      0.36 o
   5  -1   2       21.89       24.44      1.77 o
   6  -1   2        3.51        3.14      1.19 o
  -5   0   2        3.85        6.64      1.29 o
  -4   0   2        2.46        2.00      1.24 o
  -3   0   2      232.85      243.37      8.95 o
  -2   0   2      530.26      520.38     13.59 o
  -1   0   2     2518.07     2399.28     66.80 o
   1   0   2       31.80       38.70      0.89 o
   2   0   2       37.33       36.01      1.88 o
   3   0   2      223.36      224.36      4.80 o
   4   0   2        3.22        2.31      0.30 o
   5   0   2        0.57        1.13      0.97 o
   6   0   2        4.00        0.10      0.98 o
  -5   1   2        0.01        3.14      1.30 o
  -4   1   2       27.79       30.61      2.14 o
  -3   1   2       87.97      109.31      4.50 o
  -2   1   2      165.81      156.22      5.65 o
  -1   1   2      623.85      598.44     10.98 o
   0   1   2      270.06      262.14      8.90 o
   1   1   2      545.59      579.44     18.77 o
   2   1   2      145.27      154.03      2.64 o
   3   1   2      149.62      152.17      3.89 o
   4   1   2        0.35        0.87      0.72 o
   5   1   2      137.46      157.34      6.66 o
   6   1   2       14.91       19.04      2.00 o
  -5   2   2        3.78        8.20      1.60 o
  -4   2   2       45.32       41.06      2.67 o
  -3   2   2      205.55      210.32      7.70 o
  -2   2   2     1079.26     1080.98     49.19 o
  -1   2   2      198.61      175.17      3.41 o
   0   2   2     2715.37     2672.65     82.00 o
   1   2   2     4162.11     4296.10    131.69 o
   2   2   2       17.37       27.47      1.05 o
   3   2   2      273.94      263.06      4.07 o
   4   2   2      179.96      208.95      5.28 o
   5   2   2       25.45       30.79      1.42 o
   6   2   2        9.87        2.06      0.89 o
  -5   3   2        0.91        2.06      1.13 o
  -4   3   2      242.44      216.82      8.03 o
  -3   3   2      308.45      297.59      6.93 o
  -2   3   2      221.89      266.83      5.25 o
  -1   3   2       18.34       32.96      0.99 o
   0   3   2      179.80      191.08      3.71 o
   2   3   2       14.82       10.93      0.32 o
   3   3   2        4.77        3.06      0.43 o
   4   3   2      177.91      182.42      4.85 o
   5   3   2       28.26       34.93      1.57 o
   6   3   2       10.99       13.13      1.77 o
  -5   4   2       72.00       74.77      4.47 o
  -4   4   2        2.21        1.13      1.13 o
  -3   4   2       78.02       67.63      2.01 o
  -2   4   2        1.63        8.40      0.66 o
  -1   4   2      697.74      764.06     17.46 o
   0   4   2        9.35       15.16      0.61 o
   1   4   2     2367.40     2197.92     72.27 o
   2   4   2      133.20      121.82      5.65 o
   3   4   2      330.56      337.64      5.83 o
   4   4   2       45.43       49.96      1.56 o
   5   4   2        6.56        6.77      0.84 o
   6   4   2        0.38       -1.02      0.93 o
  -5   5   2        2.39        3.40      1.64 o
  -4   5   2       91.88      100.93      4.47 o
  -3   5   2       38.86       32.87      1.98 o
  -2   5   2      299.74      303.31      7.50 o
  -1   5   2     1513.10     1648.46     36.71 o
   0   5   2      507.68      523.66     14.62 o
   1   5   2       14.67       18.41      1.36 o
   2   5   2      856.99      889.99     11.56 o
   3   5   2       71.72       69.81      3.56 o
   4   5   2       40.74       45.02      1.69 o
   5   5   2       18.60       17.68      2.11 o
  -5   6   2        8.47       16.21      1.79 o
  -4   6   2        4.61        3.75      0.92 o
  -3   6   2        6.43        8.28      1.20 o
  -2   6   2        2.92        0.41      0.61 o
  -1   6   2        4.72        6.76      1.87 o
   0   6   2      781.32      890.33     19.98 o
   1   6   2      181.89      158.82      3.69 o
   2   6   2      641.59      609.01      9.06 o
   3   6   2      126.75      130.19      3.47 o
   4   6   2       96.69       96.65      4.09 o
   5   6   2        0.10       -0.46      0.77 o
  -5   7   2        2.70        1.39      0.98 o
  -4   7   2        5.88        5.61      1.40 o
  -3   7   2       47.44       51.08      2.87 o
  -2   7   2      823.50      938.88     30.35 o
  -1   7   2      734.00      743.14     43.82 o
   0   7   2       41.78       54.68      4.63 o
   1   7   2       82.25       84.14      6.22 o
   2   7   2       26.18       25.71      1.30 o
   3   7   2       10.73       11.19      0.98 o
   4   7   2        5.97        5.78      0.97 o
   5   7   2       42.02       50.57      3.68 o
  -4   8   2       51.41       64.25      3.57 o
  -3   8   2      174.68      170.19      6.74 o
  -2   8   2      420.14      412.99     14.29 o
  -1   8   2       46.96       44.54      2.20 o
   0   8   2       16.31       18.98      1.83 o
   1   8   2       49.61       58.04      7.24 o
   2   8   2        3.21        3.87      0.37 o
   3   8   2        2.11        3.19      0.41 o
   4   8   2        0.16       -0.67      0.62 o
   5   8   2        8.62       12.31      1.66 o
  -4   9   2       44.64       49.45      3.43 o
  -3   9   2      202.81      211.99      8.36 o
  -2   9   2        0.36        1.60      1.12 o
  -1   9   2       62.11       72.19      3.29 o
   0   9   2       23.49       27.97      1.82 o
   1   9   2        2.22        2.03      0.34 o
   2   9   2        3.10        2.84      0.31 o
   3   9   2      107.73      104.42      2.20 o
   4   9   2       19.22       23.67      1.88 o
   5   9   2       21.90       28.97      2.63 o
  -4  10   2       15.35       18.35      2.34 o
  -3  10   2        1.97       -1.08      1.08 o
  -2  10   2       31.76       25.38      1.74 o
  -1  10   2      134.19      142.93      5.66 o
   0  10   2       21.66       18.60      1.36 o
   1  10   2       69.16       70.98      2.03 o
   2  10   2       31.93       31.73      0.97 o
   3  10   2        4.37        4.70      0.56 o
   4  10   2       13.48       10.99      1.24 o
   5  10   2        1.72        0.15      0.83 o
  -4  11   2        0.79       -0.93      0.98 o
  -3  11   2        5.84        0.87      0.78 o
  -2  11   2        7.46        7.55      1.38 o
  -1  11   2      367.37      421.20     14.73 o
   0  11   2        2.34        2.57      1.19 o
   1  11   2        7.76        8.34      2.13 o
   2  11   2      145.65      139.34      3.22 o
   3  11   2        7.99        7.99      0.69 o
   4  11   2        4.48        5.11      1.13 o
  -3  12   2       55.18       49.76      4.05 o
  -2  12   2        0.03        1.70      1.29 o
  -1  12   2      109.43      119.28      5.33 o
   0  12   2       80.96       94.94      4.00 o
   1  12   2      135.92      135.14      5.84 o
   2  12   2        9.64       10.20      0.73 o
   3  12   2        1.61        4.85      1.23 o
   4  12   2        0.01       -0.98      0.73 o
  -3  13   2        6.19        5.34      1.79 o
  -2  13   2       25.32       24.23      2.05 o
  -1  13   2        8.22        9.74      1.16 o
   0  13   2        8.18        7.58      2.37 o
   1  13   2       15.68       14.79      1.77 o
   2  13   2        0.09        1.54      1.09 o
   3  13   2        2.08        0.62      0.73 o
  -2  14   2        0.33        0.05      1.30 o
  -1  14   2       27.14       29.67      2.34 o
   0  14   2       31.23       34.37      2.44 o
   1  14   2       11.14        9.30      1.23 o
   2  14   2       14.82       15.18      1.68 o
   3  14   2        0.17       -0.67      0.82 o
  -1  15   2        8.13        7.99      1.30 o
   0  15   2        4.35        5.14      1.08 o
   1  15   2        1.94        1.75      0.98 o
   2  15   2        3.62        5.41      1.44 o
   0 -15   3        5.90        5.50      1.38 o
  -2 -14   3       10.16        7.71      1.35 o
  -1 -14   3       25.48       30.45      2.62 o
   0 -14   3        3.04        6.34      1.48 o
  -3 -13   3        0.00       -1.29      1.24 o
  -2 -13   3       38.19       31.97      2.76 o
  -1 -13   3        0.41        5.47      1.44 o
   0 -13   3        0.27        0.82      1.34 o
   1 -13   3        0.94       -0.26      0.78 o
   2 -13   3       58.92       70.01      4.44 o
  -3 -12   3        2.74        7.09      1.30 o
  -2 -12   3       29.22       30.22      2.61 o
  -1 -12   3       41.76       38.44      2.49 o
   0 -12   3      217.42      228.82      8.90 o
   1 -12   3       97.97       95.38      4.35 o
   2 -12   3       41.53       40.15      2.64 o
   3 -12   3       78.30       83.32      5.24 o
  -4 -11   3        0.50        0.37      0.88 o
  -3 -11   3        5.90        7.99      1.34 o
  -2 -11   3       57.12       62.87      3.53 o
  -1 -11   3        6.05        1.96      1.12 o
   0 -11   3       28.71       31.90      2.19 o
   1 -11   3        3.98        2.16      0.82 o
   2 -11   3        5.61        2.36      0.97 o
   3 -11   3       57.44       66.10      4.43 o
  -4 -10   3        2.54        4.70      1.09 o
  -3 -10   3        1.98       -0.21      0.67 o
  -2 -10   3       77.38       89.59      4.21 o
  -1 -10   3       46.77       42.55      2.44 o
   0 -10   3      259.57      251.73      9.11 o
   1 -10   3      126.23      135.30      5.34 o
   2 -10   3       86.76       73.78      3.57 o
   3 -10   3        0.64       -0.30      0.77 o
   4 -10   3       37.56       44.44      3.54 o
  -4  -9   3       17.04       20.31      1.94 o
  -3  -9   3       46.02       38.80      2.59 o
  -2  -9   3       53.19       60.06      3.12 o
  -1  -9   3      278.98      278.35      9.58 o
   0  -9   3       10.68        8.12      0.98 o
   1  -9   3        6.12        6.64      1.18 o
   2  -9   3       14.12       15.13      1.40 o
   3  -9   3       13.11       18.05      1.89 o
   4  -9   3       21.85       33.53      2.74 o
  -5  -8   3        0.13        0.46      0.98 o
  -4  -8   3       19.64       18.48      1.97 o
  -3  -8   3       19.63       13.29      1.36 o
  -2  -8   3       70.79       68.93      3.10 o
  -1  -8   3      741.56      757.72     24.89 o
   0  -8   3       74.60       67.27      3.06 o
   1  -8   3        0.82       -1.33      0.89 o
   2  -8   3      154.92      145.86      5.72 o
   3  -8   3        5.64        4.39      1.02 o
   4  -8   3        1.71       -0.26      0.73 o
  -5  -7   3       26.77       32.22      3.01 o
  -4  -7   3       34.95       36.16      2.59 o
  -3  -7   3       24.72       26.54      1.92 o
  -2  -7   3       78.62       76.27      3.51 o
  -1  -7   3      556.42      546.58     18.46 o
   0  -7   3       72.34       74.64      2.98 o
   1  -7   3       61.88       69.41      2.99 o
   2  -7   3      160.10      158.06      5.95 o
   3  -7   3      231.43      235.82      8.59 o
   4  -7   3       94.51       93.29      4.43 o
   5  -7   3       24.40       26.03      2.49 o
  -5  -6   3       10.70       13.50      1.84 o
  -4  -6   3       17.30       15.63      1.70 o
  -3  -6   3      191.64      198.13      9.53 o
  -2  -6   3        4.90        2.84      0.27 o
  -1  -6   3        2.78        1.99      0.70 o
   0  -6   3      377.72      379.05     12.92 o
   1  -6   3      623.90      566.05     16.21 o
   2  -6   3      122.19      118.63     11.53 o
   3  -6   3        6.71        4.54      1.19 o
   4  -6   3        4.49        5.92      1.29 o
   5  -6   3       15.17       20.50      2.08 o
  -5  -5   3        0.70        0.77      0.87 o
  -4  -5   3       77.49       93.29      4.71 o
  -3  -5   3       11.32       10.54      0.99 o
  -2  -5   3       32.31       33.95      1.01 o
  -1  -5   3       25.25       21.96      0.93 o
   0  -5   3     1263.06     1282.75     32.77 o
   1  -5   3      237.63      266.76     11.84 o
   2  -5   3      355.87      357.53     12.21 o
   3  -5   3      382.66      384.06     13.22 o
   4  -5   3       68.14       68.34      3.44 o
   5  -5   3        1.30       -1.32      0.88 o
  -5  -4   3        6.09        5.21      1.34 o
  -4  -4   3        0.06       -1.24      0.83 o
  -3  -4   3      157.51      152.35      4.26 o
  -2  -4   3      758.28      733.03     14.09 o
  -1  -4   3      416.56      389.46      7.28 o
   0  -4   3     1700.27     1682.62     39.45 o
   3  -4   3      130.97      149.52      5.62 o
   4  -4   3      126.45      129.69      5.56 o
   5  -4   3       14.13       17.99      2.07 o
  -5  -3   3        0.70        0.05      0.73 o
  -4  -3   3       77.67       74.36      6.34 o
  -3  -3   3       16.49       15.26      0.88 o
  -2  -3   3       20.90       16.07      1.50 o
  -1  -3   3      168.43      149.91      2.48 o
   0  -3   3        3.90        6.20      0.23 o
   1  -3   3      385.67      359.71      8.37 o
   2  -3   3       86.92       79.81      2.18 o
   3  -3   3       34.86       41.15      2.02 o
   4  -3   3       42.36       35.90      2.23 o
   5  -3   3        0.31        0.82      0.82 o
  -5  -2   3        0.88        0.26      1.19 o
  -4  -2   3      203.19      172.26      6.59 o
  -3  -2   3      399.21      405.92      9.49 o
  -2  -2   3      833.54      799.69     18.36 o
  -1  -2   3      644.27      537.36     12.46 o
   0  -2   3      796.97      698.51     11.13 o
   1  -2   3        1.75        0.52      0.38 o
   2  -2   3      666.39      711.55     14.31 o
   3  -2   3        9.55        8.12      0.61 o
   4  -2   3      113.77      103.10      4.37 o
   5  -2   3       28.91       27.89      1.89 o
  -5  -1   3       42.39       47.06      3.05 o
  -4  -1   3      178.29      198.83      7.69 o
  -3  -1   3      210.63      217.25      7.62 o
  -2  -1   3      220.16      213.27      5.77 o
  -1  -1   3       83.17       81.62      1.70 o
   0  -1   3      885.90      925.75     28.52 o
   1  -1   3       68.83       69.39      3.27 o
   2  -1   3      167.20      164.90      2.87 o
   3  -1   3      364.22      370.65     38.90 o
   4  -1   3        2.75        4.27      0.92 o
   5  -1   3       76.35       70.13      3.60 o
   6  -1   3        6.02        6.34      1.74 o
  -5   0   3        0.78        3.95      1.40 o
  -4   0   3      122.61      114.93      5.08 o
  -3   0   3      431.53      423.85     14.48 o
  -2   0   3       52.03       45.45      2.50 o
  -1   0   3      202.85      224.38      5.24 o
   0   0   3      176.09      185.60      2.49 o
   1   0   3      187.89      212.48      4.06 o
   2   0   3       11.26       22.38      0.62 o
   3   0   3       57.36       37.90      1.37 o
   4   0   3      260.11      257.45      6.22 o
   5   0   3      279.87      305.57     11.79 o
   6   0   3        2.75        3.25      1.44 o
  -5   1   3        2.17        4.54      1.34 o
  -4   1   3       29.18       30.77      2.23 o
  -3   1   3      532.93      566.22     18.44 o
  -2   1   3        4.98        3.72      0.66 o
  -1   1   3      307.69      307.28      5.72 o
   0   1   3     2650.01     2516.25     61.45 o
   1   1   3     4070.83     3837.74     64.19 o
   2   1   3       93.45       76.09      1.50 o
   3   1   3       88.52       89.18      2.05 o
   4   1   3      155.15      153.40      3.91 o
   5   1   3        0.95       -0.59      1.34 o
   6   1   3        6.81        7.02      1.01 o
  -5   2   3       15.44       14.08      1.78 o
  -4   2   3       55.65       60.95      3.14 o
  -3   2   3       18.12       26.47      1.77 o
  -1   2   3     1928.56     1981.47     35.57 o
   0   2   3      333.29      324.18      5.15 o
   1   2   3      803.37      859.82     10.32 o
   2   2   3        1.99        0.82      0.18 o
   3   2   3      161.45      160.70      3.09 o
   4   2   3        4.16        3.64      0.44 o
   5   2   3        0.09       -0.19      1.13 o
   6   2   3        0.30        1.24      1.29 o
  -5   3   3        3.95        3.04      1.50 o
  -4   3   3       19.66       26.69      1.93 o
  -3   3   3       23.63       17.92      1.52 o
  -2   3   3      504.90      553.63     15.13 o
  -1   3   3      284.76      270.82      5.20 o
   0   3   3     1191.28     1194.83     16.69 o
   1   3   3      363.12      304.21      8.72 o
   2   3   3      755.09      787.37     24.37 o
   3   3   3       15.55       14.62      0.48 o
   4   3   3       18.54       15.77      1.35 o
   5   3   3       13.71       15.23      1.90 o
   6   3   3        5.11        3.70      1.24 o
  -5   4   3       14.99       13.39      1.42 o
  -4   4   3       58.94       59.62      3.11 o
  -3   4   3      213.85      195.20      4.81 o
  -2   4   3     1250.58     1189.87     26.39 o
   0   4   3       29.40       34.54      0.81 o
   1   4   3      179.26      176.26      3.43 o
   2   4   3      479.81      500.36     10.61 o
   3   4   3       51.01       56.40      3.70 o
   4   4   3       27.75       31.73      1.36 o
   5   4   3       50.00       50.14      4.92 o
   6   4   3       24.87       25.02      2.30 o
  -5   5   3       33.58       28.97      2.70 o
  -4   5   3       39.94       36.94      2.44 o
  -3   5   3        7.53        6.27      0.40 o
  -2   5   3       88.65       87.69      2.42 o
  -1   5   3       73.83       61.74      1.47 o
   0   5   3        0.09        0.45      0.20 o
   1   5   3      159.33      156.41      2.37 o
   2   5   3      640.49      645.61      8.56 o
   3   5   3       40.06       40.77      1.11 o
   4   5   3       90.98       91.42      2.79 o
   5   5   3       19.92       17.96      1.02 o
  -5   6   3       49.02       44.54      3.54 o
  -4   6   3      102.34      103.39      4.53 o
  -3   6   3      145.08      144.65      4.14 o
  -2   6   3      214.05      227.74      5.63 o
  -1   6   3       16.73       24.02      0.92 o
   0   6   3        2.75        1.35      0.51 o
   1   6   3        7.55        5.89      0.54 o
   2   6   3      856.33      859.88     11.28 o
   3   6   3       82.74       82.04      2.16 o
   4   6   3       68.46       78.80      3.57 o
   5   6   3       26.40       30.06      2.28 o
  -5   7   3       14.27       11.33      1.54 o
  -4   7   3       12.93        7.51      1.18 o
  -3   7   3       44.62       37.47      1.49 o
  -2   7   3       57.26       60.73      2.91 o
  -1   7   3        4.99        5.77      0.48 o
   0   7   3      151.98      165.45      3.98 o
   1   7   3      802.52      843.02     13.45 o
   2   7   3        1.40        1.60      0.59 o
   3   7   3       60.72       56.88      1.51 o
   4   7   3       10.83       11.96      1.34 o
   5   7   3        5.87        1.75      0.87 o
  -4   8   3        3.21        4.63      1.33 o
  -3   8   3        0.44       -0.10      0.88 o
  -2   8   3       42.54       40.60      2.29 o
  -1   8   3      106.91      108.56      4.19 o
   0   8   3        1.77        3.09      0.34 o
   1   8   3       20.56       15.84      1.54 o
   2   8   3      315.60      302.57      5.24 o
   3   8   3      390.77      364.89      6.58 o
   4   8   3        5.26        6.34      0.94 o
   5   8   3        3.00        0.37      0.99 o
  -4   9   3        0.52        1.96      1.45 o
  -3   9   3        1.13        0.30      0.72 o
  -2   9   3      194.69      190.22      7.13 o
  -1   9   3      558.88      597.37     19.99 o
   0   9   3      218.42      238.69      8.42 o
   1   9   3       57.43       55.34      2.02 o
   2   9   3       80.62       78.16      1.78 o
   3   9   3        0.15        0.05      0.26 o
   4   9   3        0.01        0.62      0.73 o
   5   9   3        5.06        6.49      1.28 o
  -4  10   3      220.71      229.25     11.74 o
  -3  10   3       86.07       87.69      4.43 o
  -2  10   3       22.01       27.36      2.10 o
  -1  10   3        1.94        0.72      0.72 o
   0  10   3        0.64        0.06      0.37 o
   1  10   3       99.76      106.63      4.36 o
   2  10   3       14.40       11.71      0.59 o
   3  10   3        5.07        7.39      0.66 o
   4  10   3        4.30        7.48      1.02 o
   5  10   3        0.03        1.75      0.87 o
  -3  11   3       21.80       20.44      1.69 o
  -2  11   3       84.78       87.02      4.02 o
  -1  11   3       14.36       20.05      1.48 o
   0  11   3       89.83       99.19      2.83 o
   1  11   3       94.58       97.90     10.03 o
   2  11   3        7.49        5.34      0.56 o
   3  11   3        2.16        0.67      0.41 o
   4  11   3        8.36       15.58      1.76 o
  -3  12   3      101.09      119.28      6.74 o
  -2  12   3        2.61        4.01      1.38 o
  -1  12   3        0.05       -0.67      0.72 o
   0  12   3       12.78       13.44      2.21 o
   1  12   3        2.12        4.69      0.55 o
   2  12   3       29.10       27.82      1.21 o
   3  12   3       20.78       24.44      1.13 o
   4  12   3        6.14        0.41      0.93 o
  -3  13   3        5.29       -0.51      1.18 o
  -2  13   3        3.14        3.35      1.29 o
  -1  13   3        3.92        6.90      1.25 o
   0  13   3       51.38       49.37      1.84 o
   1  13   3        0.06        2.72      0.83 o
   2  13   3       27.93       24.59      1.21 o
   3  13   3        4.02        3.24      1.09 o
  -2  14   3        8.29        8.20      1.68 o
  -1  14   3        8.12        7.39      1.56 o
   0  14   3       84.32       84.10      4.47 o
   1  14   3       13.24       14.19      1.73 o
   2  14   3       14.78       18.29      1.96 o
   3  14   3       18.86       13.98      1.61 o
  -1  15   3       49.83       45.60      3.49 o
   0  15   3        3.37        4.73      1.28 o
   1  15   3        0.02       -1.00      0.67 o
   2  15   3        0.00        1.65      1.29 o
  -1 -14   4        2.61        4.01      1.44 o
   0 -14   4        3.66        5.30      1.19 o
   1 -14   4       24.28       31.57      2.58 o
  -2 -13   4        1.63        0.72      0.92 o
  -1 -13   4       33.69       34.29      2.44 o
   0 -13   4       49.36       50.77      3.37 o
   1 -13   4       51.67       34.62      2.96 o
   2 -13   4        0.25        1.29      0.93 o
  -3 -12   4        2.31        0.30      0.87 o
  -2 -12   4        6.28        1.19      1.28 o
  -1 -12   4        7.19        7.63      1.27 o
   0 -12   4        0.92        0.62      0.83 o
   1 -12   4       13.96        8.49      1.38 o
   2 -12   4        0.71        2.06      0.89 o
   3 -12   4        3.86        1.24      1.34 o
  -3 -11   4        2.98        5.30      1.12 o
  -2 -11   4       46.59       53.68      3.16 o
  -1 -11   4       80.91       81.62      4.28 o
   0 -11   4       52.60       45.60      2.71 o
   1 -11   4        0.29        0.15      0.78 o
   2 -11   4        7.27        3.81      1.34 o
   3 -11   4        6.19       10.15      1.69 o
  -4 -10   4       40.26       61.63      3.94 o
  -3 -10   4        2.85        3.04      0.93 o
  -2 -10   4       12.69        7.63      1.07 o
  -1 -10   4       28.48       22.64      1.57 o
   0 -10   4       40.44       40.91      1.10 o
   1 -10   4       85.83       77.78      3.67 o
   2 -10   4       29.13       43.77      2.56 o
   3 -10   4      116.30      111.42      5.45 o
   4 -10   4       34.64       31.01      2.96 o
  -4  -9   4        0.76        1.19      1.28 o
  -3  -9   4        1.85        2.10      0.92 o
  -2  -9   4        7.06        7.32      0.35 o
  -1  -9   4        8.17        2.16      0.87 o
   0  -9   4        0.02        0.32      0.33 o
   1  -9   4        6.24        7.20      1.08 o
   2  -9   4       26.20       22.43      1.83 o
   3  -9   4        0.63        0.00      0.51 o
   4  -9   4       58.75       67.04      4.58 o
  -4  -8   4       20.36       22.84      1.99 o
  -3  -8   4       18.92       15.97      1.78 o
  -2  -8   4       48.38       53.47      2.83 o
  -1  -8   4      110.93      102.09      4.06 o
   0  -8   4      187.25      185.92      5.90 o
   1  -8   4       98.32       94.68      2.79 o
   2  -8   4      225.32      210.11      7.70 o
   3  -8   4       68.84       60.51      3.01 o
   4  -8   4        3.79       -0.87      0.82 o
  -5  -7   4        5.51        3.19      1.18 o
  -4  -7   4        4.45        6.86      1.24 o
  -3  -7   4       69.71       69.77      3.84 o
  -2  -7   4      354.01      341.96     12.74 o
  -1  -7   4       33.17       21.56      1.60 o
   0  -7   4       22.78       19.45      1.13 o
   1  -7   4      127.81      141.21      3.75 o
   2  -7   4       15.68       16.67      1.29 o
   3  -7   4       16.94       11.42      1.41 o
   5  -7   4        3.27       -1.13      0.87 o
  -5  -6   4        1.47        1.80      1.02 o
  -4  -6   4        3.80        5.78      1.17 o
  -3  -6   4        3.93        4.67      2.29 o
  -2  -6   4       37.33       36.94      1.22 o
  -1  -6   4      473.55      457.28     15.65 o
   0  -6   4     1104.85     1134.56     77.26 o
   1  -6   4       26.28       22.56      1.02 o
   2  -6   4       43.90       46.57      2.25 o
   3  -6   4        0.04        2.84      1.04 o
   4  -6   4        0.05       -0.62      0.77 o
   5  -6   4        6.90        4.07      1.07 o
  -5  -5   4       23.83       26.18      2.20 o
  -4  -5   4       34.74       31.73      2.43 o
  -3  -5   4      397.98      404.64     15.43 o
  -2  -5   4      300.54      289.80      6.64 o
  -1  -5   4      365.57      359.81      8.85 o
   0  -5   4       82.20       81.10      1.51 o
   1  -5   4       43.81       44.06      1.16 o
   2  -5   4       35.00       41.22      2.14 o
   3  -5   4       27.79       22.50      1.57 o
   4  -5   4       69.69       58.85      3.19 o
   5  -5   4       72.40       77.90      4.69 o
  -5  -4   4        3.82        3.40      1.14 o
  -4  -4   4       50.58       56.99      3.57 o
  -3  -4   4       14.39       15.07      1.34 o
  -2  -4   4        2.02        4.12      0.99 o
  -1  -4   4      274.82      267.44      8.64 o
   0  -4   4      117.92      137.61      3.12 o
   1  -4   4       54.58       50.93      1.18 o
   2  -4   4       22.99       19.22      0.91 o
   3  -4   4       43.70       46.57      2.45 o
   4  -4   4        6.80        4.48      0.94 o
   5  -4   4        0.10       -0.82      0.82 o
  -5  -3   4        4.15        3.95      1.34 o
  -4  -3   4      153.01      154.83      6.61 o
  -3  -3   4      354.29      356.18     12.46 o
  -2  -3   4      626.36      645.63     15.34 o
  -1  -3   4      226.48      252.31      4.46 o
   0  -3   4      372.39      372.95      5.99 o
   1  -3   4      233.80      266.12     17.05 o
   2  -3   4      259.35      261.80      5.20 o
   3  -3   4      176.57      153.58      5.51 o
   4  -3   4      250.26      260.92      9.74 o
   5  -3   4       74.49       80.07      3.72 o
  -5  -2   4       14.67       15.13      1.95 o
  -4  -2   4        7.20        4.48      1.12 o
  -3  -2   4      126.58      123.55      4.78 o
  -2  -2   4       60.93       65.50      3.05 o
  -1  -2   4      633.15      657.27     12.32 o
   0  -2   4      473.87      461.75      6.11 o
   1  -2   4     1563.68     1564.09     29.04 o
   2  -2   4      668.36      723.44     29.13 o
   3  -2   4       81.48       78.67      2.42 o
   4  -2   4       17.50       20.37      1.62 o
   5  -2   4       18.79       10.80      1.60 o
  -5  -1   4        5.03        3.35      1.24 o
  -4  -1   4       27.16       27.06      2.09 o
  -3  -1   4       18.31       20.37      1.56 o
  -2  -1   4      332.72      337.26      8.43 o
  -1  -1   4       44.72       35.77      2.08 o
   0  -1   4       42.44       40.89      1.24 o
   1  -1   4       78.30       72.98      1.30 o
   2  -1   4      883.78      858.82     20.73 o
   3  -1   4      234.41      227.15      4.76 o
   4  -1   4        0.48       -0.62      0.73 o
   5  -1   4        1.72        1.29      0.93 o
  -5   0   4        0.66       -1.68      1.12 o
  -4   0   4       65.75       59.73      3.00 o
  -3   0   4      499.15      510.30     16.86 o
  -2   0   4      467.83      470.58     11.01 o
  -1   0   4      176.40      170.41      3.43 o
   0   0   4     3648.32     3442.85     47.53 o
   1   0   4      418.97      402.31      5.38 o
   2   0   4      386.41      392.95      7.42 o
   3   0   4       35.78       38.04      1.55 o
   4   0   4       82.17       77.40      2.27 o
   5   0   4       66.16       68.69      3.57 o
   6   0   4       18.77       16.63      1.27 o
  -5   1   4       39.45       51.29      3.08 o
  -4   1   4      160.02      170.38      6.56 o
  -3   1   4      125.70      129.36      4.90 o
  -2   1   4      356.74      361.40     19.16 o
  -1   1   4     1228.39     1205.63     35.40 o
   0   1   4      135.42      129.46      2.00 o
   1   1   4     1088.37     1124.60     15.23 o
   2   1   4      108.20      115.00      2.54 o
   3   1   4       21.23       19.30      0.57 o
   4   1   4      176.82      195.95      8.00 o
   5   1   4       55.94       53.11      4.35 o
   6   1   4       26.61       28.77      1.77 o
  -5   2   4        3.92        2.68      1.43 o
  -4   2   4       20.14       20.50      1.82 o
  -3   2   4      148.87      145.86      5.72 o
  -2   2   4     1083.13     1095.73     25.02 o
  -1   2   4      303.80      284.32      5.37 o
   0   2   4       63.69       84.05      5.99 o
   1   2   4        6.66        5.54      0.16 o
   2   2   4       57.70       49.25      0.85 o
   3   2   4      105.60      112.00      3.65 o
   4   2   4      181.47      179.58      6.97 o
   5   2   4      182.49      192.89     10.48 o
   6   2   4       31.76       34.88      2.80 o
  -5   3   4      180.31      171.69      9.03 o
  -4   3   4       91.50       91.09      4.11 o
  -3   3   4      106.86       98.21      3.98 o
  -2   3   4      253.13      280.08     25.10 o
  -1   3   4       14.50       12.11      0.35 o
   0   3   4      148.47      148.17      2.20 o
   1   3   4      206.63      199.97      2.77 o
   2   3   4      404.60      379.06      6.72 o
   3   3   4      328.61      334.44      5.75 o
   4   3   4      106.11      112.88      5.54 o
   5   3   4       91.71       90.36      3.08 o
   6   3   4        6.69        7.01      1.44 o
  -5   4   4        4.88        4.12      1.23 o
  -4   4   4        0.00        1.24      0.97 o
  -3   4   4       32.39       34.37      2.02 o
  -2   4   4      250.57      242.13     16.01 o
  -1   4   4      401.75      420.02      7.94 o
   0   4   4       13.59       18.93      0.72 o
   1   4   4       45.90       56.43      1.45 o
   2   4   4      209.77      238.50     10.64 o
   3   4   4        3.08        4.10      0.48 o
   4   4   4       32.29       28.21      2.55 o
   5   4   4       15.31       13.94      1.02 o
  -5   5   4       32.75       35.90      2.92 o
  -4   5   4       57.01       59.73      3.22 o
  -3   5   4        3.33        2.63      0.35 o
  -2   5   4       37.26       34.96      1.19 o
  -1   5   4      154.06      170.75      3.38 o
   0   5   4      366.69      398.61      6.48 o
   1   5   4       42.42       35.28      1.44 o
   2   5   4      680.98      677.93     28.98 o
   3   5   4      390.92      384.25      8.58 o
   4   5   4       54.36       54.98      2.23 o
   5   5   4        0.98        3.36      2.14 o
  -5   6   4        5.12        5.61      1.32 o
  -4   6   4       11.79       27.44      2.18 o
  -3   6   4      256.66      222.57      5.99 o
  -2   6   4      468.17      453.00     11.00 o
  -1   6   4      388.08      362.43      7.11 o
   0   6   4      491.72      519.38      8.71 o
   1   6   4        9.06        8.75      1.63 o
   2   6   4      110.47      107.40      1.68 o
   3   6   4       31.85       34.18      1.23 o
   4   6   4        5.64        6.24      0.97 o
   5   6   4       17.31       18.66      1.86 o
  -5   7   4        8.29        7.51      1.65 o
  -4   7   4      131.24      138.67      6.09 o
  -3   7   4       63.93       59.73      2.00 o
  -2   7   4       58.58       56.23      1.83 o
  -1   7   4      219.80      223.85      4.72 o
   0   7   4      372.19      374.58     12.04 o
   1   7   4      199.95      188.02      3.36 o
   2   7   4        7.61        7.02      1.03 o
   3   7   4       11.22       12.98      0.67 o
   4   7   4        1.21        1.96      0.76 o
   5   7   4       13.03       11.71      1.52 o
  -4   8   4       52.29       53.78      2.95 o
  -3   8   4      154.03      145.34      5.88 o
  -2   8   4      392.70      390.27     13.33 o
  -1   8   4      178.84      188.05      6.69 o
   0   8   4      185.06      202.59     17.19 o
   1   8   4       36.53       43.92      1.18 o
   2   8   4      343.79      331.43      5.25 o
   3   8   4       48.18       46.08      1.36 o
   4   8   4        8.46        9.79      0.99 o
   5   8   4       11.46        7.32      1.24 o
  -4   9   4       75.76       65.06      4.05 o
  -3   9   4       13.20       16.38      1.63 o
  -2   9   4        7.88        1.44      0.77 o
  -1   9   4      106.10      106.74      3.04 o
   0   9   4       19.95       23.69      2.36 o
   1   9   4        2.90        3.80      1.91 o
   2   9   4      171.11      172.64      3.58 o
   3   9   4       78.36       77.02      1.76 o
   4   9   4       31.57       41.80      2.51 o
   5   9   4        4.16        6.38      1.27 o
  -4  10   4       47.38       49.66      3.64 o
  -3  10   4       51.10       51.08      2.87 o
  -2  10   4       17.67       17.50      1.50 o
  -1  10   4       80.95       75.22      2.36 o
   0  10   4        4.24        4.05      0.55 o
   1  10   4        1.19        0.23      0.64 o
   2  10   4      138.63      140.02      3.74 o
   3  10   4       65.60       66.57      2.22 o
   4  10   4       15.32       11.47      1.26 o
   5  10   4        0.14        0.93      0.77 o
  -3  11   4        3.00        4.27      1.33 o
  -2  11   4       43.92       43.58      2.65 o
  -1  11   4      145.43      155.01      6.43 o
   0  11   4      212.04      223.98      5.77 o
   1  11   4      171.91      190.50      7.32 o
   2  11   4       22.92       26.84      1.26 o
   3  11   4       45.36       45.21      1.74 o
   4  11   4        5.16        6.34      1.34 o
  -3  12   4       44.33       47.06      3.74 o
  -2  12   4       26.82       34.12      2.35 o
  -1  12   4        7.39       16.04      1.73 o
   0  12   4       60.17       57.26      1.95 o
   1  12   4       15.18       17.50      1.81 o
   2  12   4       14.73       12.62      0.87 o
   3  12   4        1.64        0.05      0.47 o
   4  12   4       15.20       11.86      1.53 o
  -2  13   4       41.33       36.16      2.76 o
  -1  13   4       17.98       14.25      1.79 o
   0  13   4       89.28       88.74      3.39 o
   1  13   4       41.41       44.35      2.58 o
   2  13   4       39.41       33.29      1.49 o
   3  13   4        0.15       -0.72      0.67 o
  -2  14   4       40.59       55.38      3.85 o
  -1  14   4       35.14       34.65      2.41 o
   0  14   4       24.19       23.12      2.14 o
   1  14   4        0.03        3.30      0.94 o
   2  14   4        0.45        1.33      0.51 o
   3  14   4       30.60       35.90      2.67 o
  -1  15   4        6.19        8.07      3.20 o
   0  15   4        0.01       -0.30      0.72 o
   1  15   4        4.46        7.24      1.24 o
   2  15   4        7.06        6.52      1.43 o
  -1 -14   5        2.56        3.46      1.28 o
   0 -14   5        8.10        8.70      1.48 o
  -2 -13   5       11.41       10.38      1.43 o
  -1 -13   5        0.00        1.60      0.93 o
   0 -13   5       14.52       12.82      1.69 o
   1 -13   5       32.78       35.13      2.55 o
   2 -13   5       13.14        7.24      1.39 o
  -3 -12   5        1.28       -1.24      0.83 o
  -2 -12   5        7.75       13.82      1.97 o
  -1 -12   5        4.42        1.02      0.83 o
   0 -12   5        0.45        0.62      0.83 o
   1 -12   5        2.66        0.57      1.19 o
   2 -12   5       23.58       23.60      2.37 o
  -3 -11   5        2.10        2.68      1.13 o
  -2 -11   5       21.64       15.18      1.62 o
  -1 -11   5        0.43        0.51      0.88 o
   0 -11   5       75.35       78.80      3.95 o
   1 -11   5       39.86       34.62      2.45 o
   2 -11   5       70.42       66.92      4.11 o
   3 -11   5        5.19        1.80      0.98 o
  -4 -10   5        0.10        0.46      0.88 o
  -3 -10   5        1.27        1.24      0.97 o
  -2 -10   5        0.19       -1.01      0.67 o
  -1 -10   5      171.25      167.77      7.06 o
   0 -10   5        0.86       -0.41      0.72 o
   1 -10   5        6.08        3.35      1.13 o
   2 -10   5        8.14        6.79      1.05 o
   3 -10   5        0.01        5.30      1.39 o
  -4  -9   5        6.45        3.09      1.04 o
  -3  -9   5        6.60        4.42      1.02 o
  -2  -9   5        6.75        2.36      0.93 o
  -1  -9   5      263.84      282.68     10.38 o
   0  -9   5       74.63       68.93      1.65 o
   1  -9   5       19.38       16.32      0.87 o
   2  -9   5       67.86       49.96      2.64 o
   3  -9   5        3.08        0.57      1.23 o
  -4  -8   5        8.04        7.09      1.22 o
  -3  -8   5       52.95       50.06      2.74 o
  -2  -8   5       68.09       87.69      3.90 o
  -1  -8   5       65.61       63.79      2.98 o
   0  -8   5       81.04       78.96      1.97 o
   1  -8   5        3.94        5.67      0.51 o
   2  -8   5       33.30       31.97      1.86 o
   3  -8   5       36.44       33.95      2.51 o
   4  -8   5      143.58      148.82      8.23 o
  -4  -7   5        4.41        3.92      1.28 o
  -3  -7   5        0.52        1.44      0.31 o
  -2  -7   5        0.48       -0.93      0.93 o
   0  -7   5       22.44       21.65      0.87 o
   1  -7   5      174.81      164.62      4.42 o
   2  -7   5       47.09       50.37      2.65 o
   3  -7   5        8.97        6.13      1.03 o
   4  -7   5       37.03       26.69      2.22 o
  -5  -6   5        2.39        3.51      1.13 o
  -4  -6   5       36.21       46.47      3.03 o
  -3  -6   5       25.54       26.77      1.78 o
  -2  -6   5       60.18       55.70      1.71 o
  -1  -6   5       63.38       59.18      1.77 o
   0  -6   5      243.88      244.26      5.95 o
   1  -6   5        8.58       13.87      0.70 o
   2  -6   5      381.08      372.61     12.74 o
   3  -6   5      503.65      484.06     16.74 o
   4  -6   5       63.04       72.31      3.66 o
   5  -6   5       22.52       17.38      1.92 o
  -5  -5   5        2.19        3.87      1.49 o
  -4  -5   5       19.96       24.16      1.83 o
  -3  -5   5        8.29        5.57      0.57 o
  -2  -5   5       88.41       83.86      1.74 o
  -1  -5   5      255.36      250.43      4.99 o
   0  -5   5      353.96      309.73      6.12 o
   1  -5   5      223.26      213.67      4.22 o
   2  -5   5      128.44      132.65      5.12 o
   3  -5   5       32.81       28.12      1.83 o
   4  -5   5       34.33       38.62      2.41 o
   5  -5   5        0.75        0.10      0.78 o
  -5  -4   5        5.32       11.62      1.86 o
  -4  -4   5       22.31       16.15      1.56 o
  -3  -4   5       32.50       40.97      2.66 o
  -2  -4   5        0.49        2.00      0.93 o
  -1  -4   5        0.12        0.51      0.59 o
   0  -4   5       17.86       15.19      0.57 o
   1  -4   5       90.16      106.28      4.33 o
   2  -4   5      111.09      107.04      5.38 o
   3  -4   5      131.64      120.70      4.73 o
   4  -4   5       48.35       45.11      2.80 o
   5  -4   5        0.01       -0.10      0.73 o
  -5  -3   5        4.76        6.34      1.66 o
  -4  -3   5       90.34       82.01      4.03 o
  -3  -3   5      159.76      147.94      5.94 o
  -2  -3   5      363.11      369.02     12.96 o
  -1  -3   5        0.70        0.55      0.46 o
   0  -3   5      475.54      444.45     10.57 o
   1  -3   5      168.26      154.46      3.29 o
   2  -3   5        6.30        6.09      1.07 o
   3  -3   5        0.15       -0.30      0.77 o
   4  -3   5      116.35      112.03      4.86 o
   5  -3   5       87.23       81.23      4.66 o
  -5  -2   5       14.47       18.97      2.19 o
  -4  -2   5        0.92        0.30      0.77 o
  -3  -2   5      218.64      228.28      5.89 o
  -2  -2   5        6.54        5.23      0.47 o
  -1  -2   5       24.57       27.42      1.79 o
   0  -2   5       51.64       51.24      0.80 o
   1  -2   5      260.46      287.14     20.96 o
   2  -2   5       33.17       45.01      1.62 o
   3  -2   5        0.06       -0.47      0.31 o
   4  -2   5       26.40       25.89      1.61 o
   5  -2   5       45.07       42.27      2.80 o
  -5  -1   5        1.17        2.84      1.41 o
  -4  -1   5       12.59       14.96      1.66 o
  -3  -1   5      584.44      581.79     21.62 o
  -2  -1   5      231.35      236.19      4.73 o
  -1  -1   5        0.36        0.48      0.41 o
   0  -1   5     1065.19     1127.20     15.74 o
   1  -1   5       28.74       33.45      0.75 o
   2  -1   5        3.62        1.56      0.80 o
   3  -1   5      108.56      108.12      2.99 o
   4  -1   5      231.85      215.56      7.80 o
   5  -1   5      400.80      378.73     14.52 o
  -5   0   5       53.86       64.48      4.26 o
  -4   0   5      103.63       99.92      4.45 o
  -3   0   5       46.37       46.18      2.25 o
  -2   0   5        0.22       -0.47      0.46 o
  -1   0   5      224.25      247.71      4.81 o
   0   0   5      247.79      263.82      3.62 o
   1   0   5      127.28      109.76      2.27 o
   2   0   5     1229.77     1243.20     30.71 o
   3   0   5      227.96      223.43      5.61 o
   4   0   5       35.98       27.67      1.74 o
   5   0   5        2.45        3.43      0.82 o
  -5   1   5        0.74        1.90      1.23 o
  -4   1   5       14.10       18.29      1.91 o
  -3   1   5       17.23       15.86      1.43 o
  -2   1   5       25.03       32.44      3.22 o
  -1   1   5     1443.72     1455.65     32.33 o
   0   1   5      181.18      154.90      4.57 o
   1   1   5       91.72      103.90      7.97 o
   2   1   5      268.88      275.24     13.29 o
   3   1   5       56.75       58.05      1.63 o
   4   1   5      118.56      146.91      7.06 o
   5   1   5       18.82       19.26      2.91 o
  -5   2   5       38.98       37.29      2.81 o
  -4   2   5        4.80        8.03      1.43 o
  -3   2   5        1.83        0.05      0.94 o
  -2   2   5       20.84       16.73      1.57 o
  -1   2   5        2.83        2.43      0.25 o
   0   2   5     1477.50     1479.39     23.03 o
   1   2   5     2361.42     2365.63     36.82 o
   2   2   5      215.96      208.46      3.13 o
   3   2   5      133.23      131.81      2.50 o
   4   2   5      103.11      100.55      6.33 o
   5   2   5       80.90       85.28      2.81 o
  -5   3   5        1.93        6.60      1.40 o
  -4   3   5       12.43       14.85      1.60 o
  -3   3   5      150.06      151.28      5.47 o
  -2   3   5      434.69      408.81      9.84 o
  -1   3   5      710.20      742.53     26.44 o
   0   3   5       10.93        7.13      0.23 o
   1   3   5        0.51        0.67      0.46 o
   2   3   5      209.76      219.41      3.11 o
   3   3   5       18.89       15.67      1.17 o
   4   3   5       24.23       21.84      3.08 o
   5   3   5       14.21       10.23      1.01 o
  -5   4   5        0.41        6.16      1.39 o
  -4   4   5        1.73       -1.00      0.67 o
  -3   4   5        1.29        2.27      0.78 o
  -2   4   5        0.82        1.19      0.33 o
  -1   4   5      668.47      651.88     12.09 o
   0   4   5      615.33      614.10     11.62 o
   1   4   5      218.58      228.58      3.12 o
   2   4   5       22.26       15.19      1.14 o
   3   4   5       10.83       12.84      0.54 o
   4   4   5       14.92       14.77      0.94 o
   5   4   5       71.42       85.53      2.91 o
  -5   5   5       73.02       57.64      3.82 o
  -4   5   5      108.97      123.39      5.42 o
  -3   5   5       69.39       63.45      3.08 o
  -2   5   5      276.33      277.64      6.46 o
  -1   5   5        8.74       15.97      0.57 o
   0   5   5      120.45      128.55      2.28 o
   1   5   5       42.22       43.67      0.70 o
   2   5   5     1698.40     1743.08     22.40 o
   3   5   5      391.66      405.09      8.52 o
   4   5   5      106.17      108.22      9.01 o
   5   5   5       14.36       16.59      3.17 o
  -5   6   5       19.52       13.50      1.84 o
  -4   6   5       24.27       21.56      2.00 o
  -3   6   5       16.39       14.69      0.77 o
  -2   6   5      100.23      104.42      2.79 o
  -1   6   5       68.78       90.81      2.05 o
   0   6   5       25.72       31.20      1.54 o
   1   6   5        8.64        7.64      0.34 o
   2   6   5       30.52       28.40      1.70 o
   3   6   5      443.44      456.59      9.47 o
   4   6   5       12.50        8.20      1.07 o
   5   6   5       24.57       24.44      2.66 o
  -4   7   5       30.34       41.62      3.05 o
  -2   7   5        2.16        1.90      0.45 o
  -1   7   5        0.06       -0.15      0.21 o
   0   7   5      131.53      144.66      7.31 o
   1   7   5      147.13      165.13      3.34 o
   2   7   5      405.93      379.17      5.77 o
   3   7   5      981.37      954.77     22.17 o
   4   7   5       49.20       50.77      2.56 o
   5   7   5        3.99        5.41      0.93 o
  -4   8   5        3.32        1.39      1.08 o
  -3   8   5       26.05       23.25      1.66 o
  -2   8   5       55.94       45.21      2.61 o
  -1   8   5       58.67       70.01      2.88 o
   0   8   5      453.04      486.84     25.09 o
   1   8   5      251.44      248.31      6.02 o
   2   8   5      250.20      239.05      6.80 o
   3   8   5        6.83        3.95      0.57 o
   4   8   5       71.48       67.51      3.42 o
   5   8   5        1.35        4.42      0.94 o
  -4   9   5       14.79       10.10      1.82 o
  -3   9   5       88.45       90.27      4.23 o
  -2   9   5       36.08       35.90      2.41 o
  -1   9   5       52.84       49.15      2.31 o
   0   9   5       61.04       58.92      2.81 o
   1   9   5       76.67       72.38      1.72 o
   2   9   5      133.58      117.41      3.26 o
   3   9   5        1.11        2.20      0.47 o
   4   9   5        1.76        0.82      0.87 o
   5   9   5        2.08       -0.82      0.87 o
  -4  10   5       11.99       14.69      1.98 o
  -3  10   5       13.04       19.41      1.77 o
  -2  10   5      116.52      122.76      5.25 o
  -1  10   5      215.28      197.82      7.87 o
   0  10   5      156.51      160.97      4.44 o
   1  10   5       72.47       71.54      4.73 o
   2  10   5       64.81       59.95      2.00 o
   3  10   5      100.67       96.65      3.11 o
   4  10   5        0.07        0.15      0.67 o
  -3  11   5       33.36       31.97      2.60 o
  -2  11   5        0.39        2.36      0.77 o
  -1  11   5       41.84       42.08      2.33 o
   0  11   5       17.61       18.64      1.48 o
   1  11   5        0.08       -0.31      0.32 o
   2  11   5        1.10        1.65      0.46 o
   3  11   5       24.83       28.66      1.31 o
   4  11   5       58.97       67.04      4.00 o
  -3  12   5       66.65       75.02      4.72 o
  -2  12   5       74.18       87.29      4.42 o
  -1  12   5        5.13        7.55      1.14 o
   0  12   5       61.12       62.34      2.03 o
   1  12   5        5.52        5.95      0.64 o
   2  12   5       27.99       21.82      1.00 o
   3  12   5       33.34       40.33      1.73 o
   4  12   5       10.40        9.17      1.22 o
  -2  13   5        2.72        0.57      1.02 o
  -1  13   5        1.64        1.60      0.81 o
   0  13   5      236.15      262.12     11.99 o
   1  13   5       74.18       74.94      3.48 o
   2  13   5       30.86       29.82      1.41 o
   3  13   5       20.44       21.62      1.27 o
  -2  14   5        0.52       -1.08      0.78 o
  -1  14   5       11.73       16.44      1.16 o
   0  14   5        0.53        0.57      0.43 o
   1  14   5       93.68       84.10      5.00 o
   2  14   5        0.46       -0.93      0.98 o
   3  14   5        6.47        7.83      1.32 o
  -1  15   5       18.82       14.30      1.95 o
   0  15   5       25.15       30.61      2.38 o
   1  15   5       58.38       59.18      3.86 o
   2  15   5        6.58        5.14      0.98 o
  -1 -13   6        3.47        4.57      1.14 o
   0 -13   6        4.88       10.38      1.34 o
   1 -13   6        8.41        7.16      1.19 o
  -2 -12   6        4.98        5.30      1.49 o
  -1 -12   6        5.35        4.01      1.04 o
   0 -12   6       17.08       24.52      2.06 o
   1 -12   6       11.93        9.84      1.48 o
   2 -12   6        1.16        1.75      0.87 o
  -3 -11   6        3.61        8.03      1.59 o
  -2 -11   6        2.62        4.12      1.08 o
  -1 -11   6        0.24        0.21      1.02 o
   0 -11   6        1.51        3.92      1.02 o
   1 -11   6       29.59       36.68      2.52 o
   2 -11   6        6.16        8.40      1.25 o
   3 -11   6       20.02       21.96      2.15 o
  -3 -10   6        0.11       -0.41      0.72 o
  -2 -10   6        8.60        6.24      1.15 o
  -1 -10   6        4.25        4.18      1.09 o
   0 -10   6       13.51       11.47      1.26 o
   1 -10   6        1.27       -1.08      0.72 o
   2 -10   6        1.56        4.73      1.12 o
   3 -10   6       16.62       16.73      1.64 o
  -4  -9   6        0.90        9.26      1.62 o
  -3  -9   6       14.49       17.50      1.86 o
  -2  -9   6        5.17        1.86      0.82 o
  -1  -9   6       60.85       46.38      2.64 o
   0  -9   6       10.04        9.79      1.35 o
   1  -9   6       10.03       14.02      1.70 o
   2  -9   6       96.38       96.51      4.23 o
   3  -9   6       90.43      109.76      4.96 o
   4  -9   6       12.50       19.92      2.37 o
  -4  -8   6        0.03       -0.87      1.23 o
  -3  -8   6        0.16       -1.54      1.02 o
  -2  -8   6       63.53       56.66      3.02 o
  -1  -8   6      122.34      131.00      5.42 o
   0  -8   6      220.47      223.09      5.68 o
   1  -8   6       14.50       12.42      0.66 o
   2  -8   6       60.02       52.01      2.69 o
   3  -8   6        8.69        8.49      1.26 o
   4  -8   6       18.34       17.99      1.83 o
  -4  -7   6        0.45        1.54      1.04 o
  -3  -7   6        8.51        9.97      0.63 o
  -2  -7   6        6.13        5.41      1.07 o
  -1  -7   6       70.68       65.40      1.97 o
   0  -7   6      304.86      276.68      6.83 o
   1  -7   6       23.89       19.28      0.88 o
   2  -7   6       21.14       16.44      1.28 o
   3  -7   6       14.69        8.20      1.44 o
   4  -7   6       16.02       14.14      1.67 o
  -4  -6   6        0.20       -0.93      0.77 o
  -3  -6   6       76.64       72.07      2.32 o
  -2  -6   6      218.66      211.99      5.43 o
  -1  -6   6      122.21       99.92      2.58 o
   0  -6   6        0.65        0.41      1.18 o
   1  -6   6       75.91       70.85      2.05 o
   2  -6   6        0.51       -0.15      0.46 o
   3  -6   6       23.57       13.66      1.54 o
   4  -6   6       23.23       19.35      1.83 o
   5  -6   6       61.42       56.99      4.44 o
  -5  -5   6        0.25       -1.19      1.44 o
  -4  -5   6        2.97        3.51      1.02 o
  -3  -5   6        9.33       12.62      1.53 o
  -2  -5   6       35.97       38.08      1.33 o
  -1  -5   6       43.18       40.88      1.28 o
   0  -5   6       17.28       14.08      0.57 o
   1  -5   6        1.19        3.08      0.28 o
   2  -5   6       31.44       30.37      1.66 o
   3  -5   6       31.83       22.22      1.62 o
   4  -5   6       12.36        5.14      1.40 o
   5  -5   6        0.63       -1.17      0.78 o
  -5  -4   6        0.22        0.62      1.25 o
  -4  -4   6       35.72       39.42      2.70 o
  -3  -4   6      101.15      119.13      5.01 o
  -2  -4   6      153.17      150.57      4.05 o
  -1  -4   6        2.74        2.97      0.50 o
   0  -4   6       33.77       36.18      0.72 o
   1  -4   6        0.05        0.62      0.23 o
   2  -4   6      145.50      148.42      3.83 o
   3  -4   6      325.38      313.14     10.92 o
   4  -4   6      223.50      201.67      7.95 o
   5  -4   6       49.52       46.96      3.44 o
  -5  -3   6       14.41       15.97      2.06 o
  -4  -3   6        6.48        6.94      1.29 o
  -3  -3   6        6.12        6.79      1.39 o
  -2  -3   6       13.48       18.91      1.44 o
  -1  -3   6      200.77      225.75     11.79 o
   0  -3   6      178.21      178.31      3.64 o
   1  -3   6      622.51      615.59      9.94 o
   2  -3   6      283.07      271.73      9.29 o
   3  -3   6       10.85       12.26      1.15 o
   4  -3   6       70.11       74.40      3.34 o
   5  -3   6        1.25        0.00      0.51 o
  -5  -2   6        0.17        1.24      1.29 o
  -4  -2   6       12.62        8.44      1.25 o
  -3  -2   6        1.18        0.97      2.47 o
  -2  -2   6       18.76       23.34      2.88 o
  -1  -2   6       31.20       20.55      0.95 o
   0  -2   6      189.95      190.69      2.90 o
   1  -2   6      326.78      321.66      9.94 o
   2  -2   6     1017.39     1015.95     18.45 o
   3  -2   6      177.38      163.70      4.41 o
   4  -2   6       74.14       60.73      2.80 o
   5  -2   6       50.56       55.70      3.64 o
  -5  -1   6        7.26       10.33      1.75 o
  -4  -1   6       27.92       34.96      2.54 o
  -3  -1   6       67.63       59.39      2.02 o
  -2  -1   6       95.22      114.68      8.56 o
  -1  -1   6        7.09        2.18      0.23 o
   0  -1   6     1133.09     1085.57     15.33 o
   1  -1   6     1008.44      942.92     13.34 o
   2  -1   6       50.50       51.24      1.49 o
   3  -1   6       25.99       29.51      1.09 o
   4  -1   6        0.64        0.98      0.57 o
   5  -1   6       28.69       23.23      1.88 o
  -5   0   6       10.51        7.20      1.54 o
  -4   0   6       53.29       54.21      3.17 o
  -3   0   6      129.78      128.94      3.32 o
  -2   0   6      513.52      509.48      9.94 o
  -1   0   6      101.72       89.14      1.67 o
   0   0   6      922.44     1030.30     13.51 o
   1   0   6      264.73      264.80     10.24 o
   2   0   6      202.65      185.89      4.51 o
   3   0   6       59.26       60.01      1.77 o
   4   0   6       34.52       33.01      1.43 o
   5   0   6       15.63       20.35      1.48 o
  -5   1   6        4.43        9.39      1.67 o
  -4   1   6        1.64        0.37      0.83 o
  -3   1   6       70.34       66.33      3.04 o
  -2   1   6      168.05      156.29      3.35 o
  -1   1   6      117.46      113.26      2.37 o
   0   1   6      691.00      698.05     12.90 o
   1   1   6      577.53      585.59     46.36 o
   2   1   6       56.89       62.72      1.72 o
   3   1   6       72.40       81.42      3.73 o
   4   1   6       96.99      102.41      2.89 o
   5   1   6      136.20      130.80      4.84 o
  -5   2   6       52.00       44.54      3.54 o
  -4   2   6       72.83       78.80      3.69 o
  -3   2   6       67.28       71.46      3.16 o
  -2   2   6       41.02       40.50      2.78 o
  -1   2   6       13.54       13.92      1.52 o
   0   2   6       74.24       78.82      3.06 o
   1   2   6       91.88      100.65      6.31 o
   2   2   6      189.73      178.31      2.98 o
   3   2   6      515.62      519.09     14.76 o
   4   2   6       48.33       47.58      1.42 o
   5   2   6       14.14       12.15      1.31 o
  -5   3   6        1.18        1.13      1.02 o
  -4   3   6        0.64        1.60      0.78 o
  -3   3   6       17.36       16.56      1.52 o
  -2   3   6       20.43       26.50      3.31 o
  -1   3   6      154.87      184.51      3.68 o
   0   3   6        5.85        8.37      0.26 o
   1   3   6      536.94      674.77     19.63 o
   2   3   6       94.32      114.41      2.31 o
   3   3   6        3.27        3.60      1.11 o
   4   3   6        5.58        6.41      0.58 o
   5   3   6       63.79       57.73      1.77 o
  -5   4   6       45.62       45.40      3.48 o
  -4   4   6       39.43       45.89      2.82 o
  -3   4   6       44.52       47.46      2.28 o
  -2   4   6       28.75       25.59      1.38 o
  -1   4   6      109.33      104.46      4.25 o
   0   4   6       33.12       28.53      0.77 o
   1   4   6     1195.61     1226.56     15.89 o
   2   4   6     1777.68     1821.23     85.73 o
   3   4   6      348.01      342.94     10.00 o
   4   4   6       37.29       32.83      1.11 o
   5   4   6        1.63        3.16      0.85 o
  -5   5   6        2.75        1.24      1.04 o
  -4   5   6       14.79        7.36      1.25 o
  -3   5   6       51.85       49.15      2.52 o
  -2   5   6      129.72      142.07      5.13 o
  -1   5   6      497.71      495.49     11.50 o
   0   5   6      597.79      584.70      9.49 o
   1   5   6       70.69       75.04      1.19 o
   2   5   6        2.46        3.98      0.85 o
   3   5   6        0.02       -0.15      0.51 o
   4   5   6        1.73        0.94      0.41 o
   5   5   6        3.68        3.88      0.73 o
  -4   6   6       12.63       11.81      1.53 o
  -3   6   6        3.41        7.55      0.98 o
  -2   6   6       15.36       14.57      0.77 o
  -1   6   6      210.59      196.00      4.02 o
   0   6   6      874.58      869.41     13.97 o
   1   6   6      350.10      339.87      6.47 o
   2   6   6      174.33      170.61      2.81 o
   3   6   6      127.17      131.12      7.00 o
   4   6   6        0.89        3.95      0.77 o
   5   6   6        0.13       -0.55      0.37 o
  -4   7   6       35.90       31.49      2.66 o
  -3   7   6       82.50       81.49      3.76 o
  -2   7   6      413.75      386.03     13.25 o
  -1   7   6      241.91      222.35      5.57 o
   0   7   6       28.49       34.37      1.01 o
   1   7   6       83.49       94.33      3.27 o
   2   7   6       91.72       89.02      1.82 o
   3   7   6      218.50      217.74     13.82 o
   4   7   6       38.47       39.42      2.26 o
   5   7   6        0.04        0.67      0.56 o
  -4   8   6       69.67       62.65      3.86 o
  -3   8   6       42.92       36.51      2.51 o
  -2   8   6      113.78      100.93      4.33 o
  -1   8   6      109.23      116.63      4.50 o
   0   8   6       39.16       31.84      2.99 o
   1   8   6       12.33       13.86      1.68 o
   2   8   6       11.20       11.88      1.68 o
   3   8   6       20.03       19.41      0.95 o
   4   8   6       32.67       27.21      1.35 o
   5   8   6        0.03       -1.23      0.82 o
  -4   9   6       18.17       30.45      2.69 o
  -3   9   6       54.77       52.21      3.21 o
  -2   9   6      192.63      181.23      7.15 o
  -1   9   6       46.94       41.99      2.14 o
   0   9   6        0.88        0.23      0.39 o
   1   9   6       35.11       33.67      2.52 o
   2   9   6      121.45      114.95      2.72 o
   3   9   6      199.63      187.46      5.11 o
   4   9   6       91.90       85.29      2.79 o
  -3  10   6        9.82        5.67      1.44 o
  -2  10   6        2.61       -0.93      0.98 o
  -1  10   6       61.63       53.89      2.84 o
   0  10   6      177.26      182.51      4.73 o
   1  10   6      203.46      220.02      5.49 o
   2  10   6       15.66       15.35      0.84 o
   3  10   6       18.78       17.26      1.01 o
   4  10   6        0.10        1.24      0.58 o
  -3  11   6       11.37        6.75      1.60 o
  -2  11   6        9.57        8.28      1.24 o
  -1  11   6        6.13        6.90      1.25 o
   0  11   6        0.01        0.35      0.67 o
   1  11   6       24.96       25.05      1.34 o
   2  11   6       68.30       70.13      2.28 o
   3  11   6       24.60       19.28      1.07 o
   4  11   6        0.61        2.27      0.56 o
  -2  12   6        6.19        3.92      1.19 o
  -1  12   6       88.60       97.50      4.54 o
   0  12   6      501.00      519.71     17.49 o
   1  12   6      114.84      117.80      3.41 o
   2  12   6       20.53       19.86      1.15 o
   3  12   6        0.51        4.98      1.02 o
   4  12   6        8.15        4.63      0.68 o
  -2  13   6       47.52       45.98      3.40 o
   0  13   6        4.64        5.49      0.86 o
   1  13   6        0.04       -0.16      0.58 o
   2  13   6       12.87        7.63      0.75 o
   3  13   6        5.26        6.86      1.01 o
  -2  14   6       27.53       28.97      2.63 o
  -1  14   6       70.34       73.66      3.20 o
   1  14   6        3.90        5.78      1.34 o
   2  14   6        0.07        0.72      0.51 o
   3  14   6        9.35        8.87      1.28 o
  -1  15   6        1.52        0.51      0.82 o
   0  15   6       25.57       25.89      2.04 o
   1  15   6       26.20       22.22      1.89 o
   2  15   6       13.41       15.97      1.72 o
  -1 -13   7        5.09        9.21      1.61 o
   0 -13   7        0.40        3.35      1.08 o
  -2 -12   7        0.05       -1.24      0.83 o
  -1 -12   7        4.73        5.61      1.23 o
   0 -12   7       33.43       33.70      2.75 o
   1 -12   7        8.70        8.87      1.54 o
   2 -12   7        6.57       14.96      1.83 o
  -2 -11   7        1.30        2.84      1.04 o
  -1 -11   7       20.00       29.12      2.25 o
   0 -11   7       28.25       26.77      1.93 o
   1 -11   7        0.23        4.12      1.02 o
   2 -11   7       13.74        9.88      1.40 o
  -3 -10   7        5.26        7.39      1.25 o
  -2 -10   7        1.85        1.75      1.39 o
  -1 -10   7       80.78       75.89      2.63 o
   0 -10   7       15.61       20.70      1.57 o
   1 -10   7        3.21        5.61      0.98 o
   3 -10   7        3.88        9.57      1.37 o
  -3  -9   7       16.91       20.05      1.93 o
  -2  -9   7       49.19       53.68      3.05 o
   0  -9   7        9.61        8.44      1.17 o
   1  -9   7       10.54        9.30      1.45 o
   2  -9   7        3.27        2.63      1.07 o
  -4  -8   7        0.01        1.96      1.02 o
  -3  -8   7        0.23        2.72      0.92 o
  -2  -8   7        0.97        1.02      0.67 o
  -1  -8   7        3.02        1.96      0.42 o
   0  -8   7      126.51      122.13      7.49 o
   1  -8   7       15.02       13.52      0.62 o
   2  -8   7       78.69       56.23      2.69 o
   3  -8   7        1.44        1.39      0.83 o
   4  -8   7        8.76       13.29      1.62 o
  -4  -7   7        1.69        4.73      1.09 o
  -3  -7   7       12.43       21.16      1.78 o
  -2  -7   7       63.71       64.25      3.11 o
  -1  -7   7      132.47      134.97      3.67 o
   0  -7   7       67.23       67.28      4.92 o
   1  -7   7        8.57        9.99      2.34 o
   2  -7   7        1.29        0.67      0.62 o
   3  -7   7      136.16      151.28      6.00 o
   4  -7   7      100.88      101.79      5.50 o
  -4  -6   7        1.16        6.52      1.17 o
  -3  -6   7       14.26        9.52      0.71 o
  -2  -6   7       26.28       24.73      1.00 o
  -1  -6   7       20.44       20.05      0.90 o
   0  -6   7      155.93      160.27      8.66 o
   1  -6   7       27.28       29.94      1.00 o
   2  -6   7       33.29       36.08      1.89 o
   3  -6   7       49.46       47.06      2.56 o
   4  -6   7        9.31        9.00      1.38 o
  -4  -5   7        2.30        0.41      0.81 o
  -3  -5   7       14.63       13.50      0.84 o
  -2  -5   7        0.13        2.06      0.45 o
  -1  -5   7        0.72        0.47      0.18 o
   0  -5   7      229.01      226.34      9.33 o
   1  -5   7       40.63       35.69      1.33 o
   2  -5   7      128.71      110.37      4.37 o
   3  -5   7        4.28        6.02      0.92 o
   4  -5   7       18.00       22.36      1.77 o
   5  -5   7        1.22        1.08      0.82 o
  -4  -4   7       26.68       24.59      2.28 o
  -3  -4   7       16.27       12.72      1.28 o
  -2  -4   7      144.37      147.42      4.01 o
  -1  -4   7       60.92       59.35      2.51 o
   0  -4   7       19.52       18.61      1.58 o
   1  -4   7      183.01      177.36      4.41 o
   2  -4   7       14.71       12.79      1.24 o
   3  -4   7        0.29        3.65      0.93 o
   4  -4   7       65.03       65.63      3.37 o
   5  -4   7       44.06       45.40      3.29 o
  -5  -3   7        5.96        5.88      1.60 o
  -4  -3   7        1.16        1.49      1.09 o
  -3  -3   7       89.33       97.64      4.96 o
  -2  -3   7       12.35       15.35      0.84 o
  -1  -3   7       16.55       13.79      1.09 o
   0  -3   7       35.02       31.05      0.63 o
   1  -3   7       59.41       57.88      1.10 o
   2  -3   7       79.60       76.77      2.27 o
   3  -3   7        6.96        8.03      0.77 o
   4  -3   7       44.72       45.60      2.52 o
   5  -3   7        4.07        6.90      1.43 o
  -5  -2   7        4.29        9.39      1.85 o
  -4  -2   7        0.82        0.72      0.82 o
  -3  -2   7      456.61      468.98     12.77 o
  -2  -2   7       58.63       61.05      3.21 o
  -1  -2   7        6.55       11.70      0.51 o
   0  -2   7       25.53       30.86      0.96 o
   1  -2   7       22.23       17.71      1.11 o
   2  -2   7       49.60       48.50      1.26 o
   3  -2   7       28.57       27.36      1.05 o
   4  -2   7       71.72       87.02      4.15 o
   5  -2   7       55.24       57.74      2.62 o
  -5  -1   7       45.79       76.64      4.77 o
  -4  -1   7      157.50      183.55      7.78 o
  -3  -1   7        5.15        2.96      0.82 o
  -2  -1   7       18.67       16.50      2.39 o
  -1  -1   7      417.99      440.26     14.76 o
   0  -1   7        0.25        2.06      1.06 o
   1  -1   7       94.14       93.59      3.55 o
   2  -1   7      542.47      545.23      8.75 o
   3  -1   7      140.92      145.10      4.26 o
   4  -1   7       25.29       29.44      2.54 o
   5  -1   7        2.23        1.26      0.93 o
  -5   0   7        1.44        5.34      1.59 o
  -4   0   7        6.71        8.44      1.59 o
  -3   0   7        1.12        1.72      0.34 o
  -2   0   7      111.37      133.94      5.06 o
  -1   0   7      161.18      159.60      9.80 o
   0   0   7        9.04        4.75      0.62 o
   1   0   7       86.66       90.33      1.71 o
   2   0   7       28.00       34.94      3.37 o
   3   0   7        2.88        2.25      1.42 o
   4   0   7       30.60       36.06      2.77 o
   5   0   7       20.73       16.26      1.16 o
  -5   1   7        9.95       13.50      1.74 o
  -4   1   7       26.69       27.36      2.18 o
  -3   1   7      135.53      141.39      3.86 o
  -2   1   7       69.72       71.17      2.05 o
  -1   1   7       91.92       96.48      2.05 o
   0   1   7       64.02      108.42      8.53 o
   1   1   7      956.89      865.32     13.85 o
   2   1   7      429.11      418.63     11.84 o
   3   1   7       71.13       80.26      5.15 o
   4   1   7       28.71       31.53      1.97 o
   5   1   7        7.67        6.67      0.59 o
  -5   2   7        2.61        5.71      1.41 o
  -4   2   7       14.18       11.28      1.25 o
  -3   2   7       36.76       38.80      2.23 o
  -2   2   7      346.93      344.54     10.44 o
  -1   2   7      334.28      353.04      5.25 o
   0   2   7       10.90        3.81      0.56 o
   1   2   7     2008.24     2184.37     52.45 o
   2   2   7       57.64       60.03      1.87 o
   3   2   7       75.69       70.76      1.93 o
   4   2   7       81.38       85.62      2.25 o
   5   2   7        1.26        1.88      1.80 o
  -5   3   7        0.91       -1.40      0.93 o
  -4   3   7        1.67        4.39      1.02 o
  -3   3   7       32.95       39.88      2.36 o
  -2   3   7      119.71      109.31      2.92 o
  -1   3   7      509.43      494.91      9.33 o
   0   3   7      598.69      582.75     14.22 o
   1   3   7      119.89      110.51      9.24 o
   2   3   7      120.16      125.95      2.04 o
   3   3   7       15.47       13.72      0.64 o
   4   3   7      105.45      118.08      2.83 o
   5   3   7        6.26       10.53      2.52 o
  -5   4   7       11.40       19.79      2.30 o
  -4   4   7       24.34       22.09      2.09 o
  -3   4   7       58.59       64.59      3.12 o
  -2   4   7      105.49      102.23      3.92 o
  -1   4   7      289.11      274.12      5.40 o
   0   4   7        7.45        8.15      0.32 o
   1   4   7       40.69       42.08      5.12 o
   2   4   7      117.15      141.22      3.23 o
   3   4   7      336.98      332.59      5.77 o
   4   4   7      205.96      213.31      4.69 o
   5   4   7        3.99        5.53      0.91 o
  -4   5   7        0.80        3.35      1.24 o
  -3   5   7       18.58       14.85      1.44 o
  -2   5   7       29.14       22.56      1.43 o
  -1   5   7        2.77        2.75      0.57 o
   0   5   7      196.93      184.16      3.27 o
   1   5   7        6.82        5.09      0.60 o
   2   5   7       38.22       26.21      1.30 o
   3   5   7       10.93       10.81      0.61 o
   4   5   7       11.88        9.61      0.99 o
   5   5   7       11.70        9.38      2.74 o
  -4   6   7       26.63       20.83      2.22 o
  -3   6   7        9.48        8.40      1.25 o
  -2   6   7       13.04       17.74      1.39 o
  -1   6   7       12.04        8.07      0.53 o
   0   6   7        0.90        0.71      0.51 o
   1   6   7       22.55       20.84      0.85 o
   2   6   7      181.57      170.76      5.40 o
   3   6   7      421.22      422.41     24.56 o
   4   6   7       68.34       64.25      2.30 o
   5   6   7        0.04       -0.15      0.51 o
  -4   7   7        3.92        1.19      1.14 o
  -3   7   7       50.29       35.99      2.50 o
  -2   7   7        0.02        0.72      0.62 o
  -1   7   7        4.42        4.63      0.53 o
   0   7   7      464.08      467.15      8.69 o
   1   7   7      314.17      305.94      7.31 o
   2   7   7      109.29      107.43      3.69 o
   3   7   7        2.57        3.86      1.41 o
   4   7   7        0.01        0.77      0.57 o
   5   7   7        0.05       -0.70      0.47 o
  -4   8   7        1.92        2.31      1.13 o
  -3   8   7       12.12       14.25      1.57 o
  -2   8   7       26.92       19.79      1.53 o
  -1   8   7       53.53       49.66      2.22 o
   0   8   7        4.80        3.40      0.42 o
   1   8   7        1.99        1.71      0.25 o
   2   8   7      155.16      168.55      3.52 o
   3   8   7        0.93        0.37      0.47 o
   4   8   7       27.53       20.90      1.05 o
  -4   9   7        1.16        2.58      1.04 o
  -3   9   7       25.70       26.84      2.08 o
  -2   9   7       32.90       33.95      2.09 o
  -1   9   7      360.43      356.72     12.47 o
   0   9   7      112.91      111.42      2.57 o
   1   9   7        2.46        3.20      0.66 o
   2   9   7       25.61       22.43      2.22 o
   3   9   7       74.88       73.41      2.46 o
  -3  10   7       65.17       43.77      2.95 o
  -2  10   7        0.09        0.77      0.72 o
  -1  10   7      225.88      222.78      8.57 o
   0  10   7        3.83        1.96      0.52 o
   1  10   7        0.01       -1.05      0.70 o
   2  10   7        7.98        9.92      0.77 o
   3  10   7        0.32       -0.61      0.41 o
   4  10   7       68.59       66.45      3.04 o
  -3  11   7       80.16       73.29      4.79 o
  -2  11   7       74.31       73.41      3.57 o
  -1  11   7      105.04       95.94      4.08 o
   0  11   7       34.85       30.64      5.46 o
   1  11   7        6.01        6.81      2.34 o
   2  11   7      105.66      111.58      3.34 o
   3  11   7        0.73       -0.77      0.51 o
   4  11   7       75.79       75.14      3.23 o
  -2  12   7        3.10        2.63      0.89 o
  -1  12   7        1.44        1.13      0.61 o
   0  12   7       19.32       23.54      1.35 o
   1  12   7       92.15       97.37      7.64 o
   2  12   7       12.24       10.66      0.84 o
   3  12   7        2.11        3.46      0.66 o
   4  12   7        1.54        1.86      0.78 o
  -2  13   7        1.52        2.27      1.45 o
  -1  13   7        7.87        5.78      0.73 o
   0  13   7        1.42        0.67      0.67 o
   1  13   7        3.73        7.01      0.72 o
   2  13   7        0.14        1.13      0.52 o
   3  13   7        0.00        0.30      0.46 o
  -1  14   7       14.17       16.73      1.29 o
   0  14   7       16.02       21.73      1.25 o
   1  14   7      140.00      162.24      7.86 o
   2  14   7       11.65       13.34      1.47 o
   0  15   7       25.17       23.41      1.54 o
   1  15   7        5.31        5.71      1.24 o
  -1 -12   8       13.75       14.69      1.93 o
   0 -12   8        4.04        3.81      1.09 o
   1 -12   8        4.31        6.34      1.59 o
  -2 -11   8        0.04       -0.15      0.83 o
   0 -11   8        1.17        0.37      0.78 o
   1 -11   8        0.30       -0.93      0.72 o
   2 -11   8        0.01        0.37      0.83 o
  -3 -10   8        4.97        0.77      1.03 o
  -2 -10   8        0.42        0.57      0.82 o
  -1 -10   8        3.53       -1.49      1.23 o
   0 -10   8       27.84       30.77      2.23 o
   1 -10   8       48.93       47.55      2.97 o
   2 -10   8       13.56       13.44      1.37 o
   3 -10   8       54.17       55.16      4.05 o
  -3  -9   8        8.22        7.01      1.48 o
  -2  -9   8        1.93       -1.55      1.04 o
  -1  -9   8       17.98       21.29      1.06 o
   0  -9   8       26.38       22.91      2.06 o
   1  -9   8       55.46       52.84      3.03 o
   2  -9   8        4.15        3.46      1.04 o
   3  -9   8        8.60        4.98      1.37 o
  -3  -8   8        2.03        4.98      1.12 o
  -2  -8   8       27.01       25.89      2.04 o
  -1  -8   8        7.46        4.07      0.58 o
   0  -8   8      136.61      151.81      6.01 o
   1  -8   8       29.21       27.44      1.65 o
   2  -8   8       10.73       11.04      1.10 o
   3  -8   8        8.41        9.97      1.36 o
   4  -8   8       30.13       31.25      2.57 o
  -4  -7   8        6.33        2.20      0.92 o
  -3  -7   8       60.98       54.42      3.18 o
  -2  -7   8       58.10       61.74      3.27 o
  -1  -7   8       61.26       67.86      2.13 o
   0  -7   8       18.14       16.72      2.19 o
   1  -7   8       33.16       29.59      1.72 o
   2  -7   8       55.08       49.86      2.33 o
   3  -7   8       27.54       24.52      1.99 o
   4  -7   8        5.37        7.91      1.17 o
  -4  -6   8        4.11        4.12      1.02 o
  -3  -6   8        7.00        7.79      0.72 o
  -2  -6   8       27.50       29.43      1.17 o
  -1  -6   8      109.68      114.48      3.07 o
   0  -6   8        7.55        9.39      0.60 o
   1  -6   8       79.97       73.53      3.32 o
   2  -6   8       11.67       16.04      1.44 o
   3  -6   8       68.38       70.49      3.25 o
   4  -6   8        0.17        3.19      0.97 o
  -4  -5   8        7.11        7.01      1.26 o
  -3  -5   8       33.70       38.17      1.51 o
  -2  -5   8       87.00       88.08      2.10 o
  -1  -5   8       48.67       52.37      1.30 o
   0  -5   8      109.87      110.17      4.18 o
   1  -5   8      201.55      198.02      7.07 o
   2  -5   8      197.83      214.92      7.79 o
   3  -5   8      194.11      201.67      7.95 o
   4  -5   8      115.25      139.17      6.94 o
  -4  -4   8        0.97        2.94      1.04 o
  -3  -4   8       33.70       33.78      1.50 o
  -2  -4   8       22.63       24.16      1.06 o
  -1  -4   8        0.58        0.27      0.20 o
   0  -4   8       34.34       34.48      2.60 o
   1  -4   8      538.96      557.31     14.17 o
   2  -4   8       76.65       83.38      2.45 o
   3  -4   8       41.83       47.16      2.36 o
   4  -4   8        4.45        6.16      1.04 o
   5  -4   8        0.12       -0.93      0.62 o
  -4  -3   8        0.24        3.51      1.34 o
  -3  -3   8        3.95        7.51      0.98 o
  -2  -3   8       16.01       12.31      0.76 o
  -1  -3   8       98.67       99.95      2.01 o
   0  -3   8       34.76       31.42      0.71 o
   1  -3   8      764.27      765.57     12.35 o
   2  -3   8       84.83       81.21      2.97 o
   3  -3   8      181.47      191.02      7.14 o
   4  -3   8       39.49       45.79      2.62 o
   5  -3   8        8.43       12.53      1.79 o
  -4  -2   8       13.62       16.56      1.87 o
  -3  -2   8       27.41       25.81      2.04 o
  -2  -2   8       25.58       22.40      2.09 o
  -1  -2   8       23.22       21.74      2.32 o
   0  -2   8       41.42       38.32      0.72 o
   1  -2   8     1227.15     1201.80     19.00 o
   2  -2   8     1331.20     1309.91     37.48 o
   3  -2   8        8.36       11.48      4.47 o
   4  -2   8        1.39        1.53      1.93 o
   5  -2   8        1.13        2.10      0.59 o
  -5  -1   8        0.05       -2.23      1.49 o
  -4  -1   8        3.17        0.87      0.87 o
  -3  -1   8        5.04        4.05      1.16 o
  -2  -1   8       52.07       50.77      1.40 o
  -1  -1   8      436.85      473.73      9.06 o
   0  -1   8       20.01       18.44      1.15 o
   1  -1   8       93.63       99.93      5.10 o
   2  -1   8       81.85       86.95      1.86 o
   3  -1   8        0.03        0.00      0.49 o
   4  -1   8       29.86       27.22      2.15 o
   5  -1   8       17.70       17.00      2.29 o
  -5   0   8        1.88        2.27      1.08 o
  -4   0   8       39.15       29.35      2.41 o
  -3   0   8       36.78       32.22      1.04 o
  -2   0   8      317.27      317.69     23.71 o
  -1   0   8       81.37       68.92      2.56 o
   0   0   8       13.63       29.44      0.86 o
   1   0   8      126.44      120.17      3.23 o
   2   0   8      290.07      292.25      4.89 o
   3   0   8      136.69      134.60      4.14 o
   4   0   8        5.70        4.57      0.84 o
   5   0   8       59.69       55.29      2.47 o
  -5   1   8       44.03       30.53      3.01 o
  -4   1   8      105.00      108.41      5.53 o
  -3   1   8       90.74      115.98     12.83 o
  -2   1   8       64.10       61.62      3.07 o
  -1   1   8       79.81       78.41      1.53 o
   0   1   8      138.92      146.37      2.58 o
   1   1   8        1.14        0.81      0.42 o
   2   1   8      102.62       97.44      3.58 o
   3   1   8     1357.33     1464.20     68.38 o
   4   1   8      228.71      221.65      4.98 o
   5   1   8        1.61        1.52      1.39 o
  -4   2   8        4.98       12.01      1.49 o
  -3   2   8       50.11       45.66      1.68 o
  -2   2   8        9.06        8.77      2.76 o
  -1   2   8       76.12       78.49      1.43 o
   0   2   8        0.19        0.49      0.64 o
   1   2   8      256.48      282.19     20.41 o
   2   2   8        0.07        0.15      0.25 o
   3   2   8        0.22        1.06      1.83 o
   4   2   8       11.06        7.30      0.56 o
   5   2   8       41.13       41.04      4.41 o
  -4   3   8       10.38       14.57      1.53 o
  -3   3   8        6.71        7.71      1.19 o
  -2   3   8      164.60      169.21      4.29 o
  -1   3   8       66.50       53.22      1.87 o
   0   3   8      300.22      319.34     20.21 o
   1   3   8      431.82      400.13      9.54 o
   2   3   8      386.31      372.09     13.09 o
   3   3   8      394.47      390.85     17.85 o
   4   3   8      429.70      465.35      9.50 o
   5   3   8       14.54       11.45      1.84 o
  -4   4   8        1.72        4.73      1.12 o
  -3   4   8        2.66        0.57      0.78 o
  -2   4   8      206.41      218.18     14.86 o
  -1   4   8      738.61      736.77     22.80 o
   0   4   8      192.26      189.08      5.88 o
   1   4   8       57.84       49.56      7.33 o
   2   4   8       29.48       28.17      1.29 o
   3   4   8       19.74       13.38      0.50 o
   4   4   8        5.52        6.11      0.88 o
   5   4   8       40.89       30.75      2.72 o
  -4   5   8       24.45       14.14      1.73 o
  -3   5   8       41.11       43.77      2.56 o
  -2   5   8       24.78       31.57      1.78 o
  -1   5   8      407.97      402.87      6.81 o
   0   5   8      351.54      350.01      5.84 o
   1   5   8      187.62      198.93      9.31 o
   2   5   8      101.97       98.81      1.84 o
   3   5   8       24.22       23.84      0.73 o
   4   5   8        0.49        1.14      1.22 o
   5   5   8        0.00        2.43      1.23 o
  -4   6   8       12.42        7.36      1.40 o
  -3   6   8        0.16        1.08      0.72 o
  -2   6   8       52.60       53.36      2.52 o
  -1   6   8      857.24      831.33     15.73 o
   0   6   8      862.30      868.44     17.67 o
   1   6   8       14.31       13.08      0.93 o
   2   6   8       50.80       50.74      1.18 o
   3   6   8       37.70       38.59      3.98 o
   4   6   8       51.09       55.38      1.71 o
   5   6   8       14.61       11.13      1.53 o
  -4   7   8       18.80       26.77      2.23 o
  -3   7   8       85.48       74.40      3.84 o
  -2   7   8       67.69       53.36      2.62 o
  -1   7   8      108.63       99.35      2.29 o
   0   7   8      171.50      160.23      3.27 o
   1   7   8        5.32        4.57      1.29 o
   2   7   8       29.01       27.35      1.71 o
   3   7   8       18.27       14.96      0.78 o
   4   7   8        6.66        5.24      0.72 o
  -4   8   8       51.66       53.89      3.69 o
  -3   8   8       76.71       86.49      4.14 o
  -2   8   8        0.50        1.39      0.67 o
  -1   8   8       63.54       67.04      2.12 o
   0   8   8        8.98        8.61      0.46 o
   1   8   8        5.17        3.41      0.34 o
   2   8   8       46.01       47.43      2.64 o
   3   8   8      164.42      163.15      4.77 o
   4   8   8       96.79       98.77      3.28 o
  -3   9   8        1.40        2.31      0.98 o
  -2   9   8        0.24        3.40      0.98 o
  -1   9   8       19.78       13.34      0.99 o
   0   9   8       52.16       48.35      1.30 o
   1   9   8     1400.62     1447.20     34.40 o
   2   9   8      247.30      263.01      6.52 o
   3   9   8        3.02        4.01      0.58 o
   4   9   8        0.01        3.65      1.23 o
  -3  10   8        1.17        1.08      0.78 o
  -2  10   8        1.34        2.31      0.72 o
  -1  10   8       39.87       36.68      1.57 o
   0  10   8        0.02        0.67      0.51 o
   1  10   8        5.56        4.47      1.31 o
   2  10   8       72.59       61.18      2.02 o
   3  10   8       51.58       59.06      2.20 o
   4  10   8       20.02       19.86      1.92 o
  -3  11   8        0.11        3.30      1.04 o
  -2  11   8        7.56        5.47      1.08 o
  -1  11   8       61.81       75.02      2.73 o
   0  11   8      158.95      179.10      4.99 o
   1  11   8      119.89      116.76      7.99 o
   2  11   8       74.98       70.61      2.41 o
   3  11   8        6.56        3.95      0.57 o
   4  11   8       13.96        7.91      1.25 o
  -2  12   8       41.37       33.87      2.42 o
  -1  12   8       19.10       21.42      1.26 o
   0  12   8        1.22        0.51      0.46 o
   1  12   8        2.02        1.46      0.54 o
   2  12   8        1.85        0.98      0.47 o
   3  12   8       31.22       28.12      1.98 o
  -2  13   8       38.75       39.24      2.88 o
  -1  13   8       34.39       34.79      1.78 o
   0  13   8       30.12       31.17      1.60 o
   1  13   8        3.52        2.64      0.67 o
   2  13   8        1.55        0.37      0.52 o
   3  13   8        9.54        9.70      1.34 o
  -1  14   8        0.87       -0.15      0.57 o
   0  14   8       18.68       15.58      1.08 o
   1  14   8       10.10       11.28      1.35 o
   2  14   8       11.57        9.84      1.40 o
  -1 -11   9        1.23        8.28      1.65 o
   0 -11   9       53.51       64.14      3.91 o
   1 -11   9       76.45       83.97      4.87 o
  -2 -10   9        0.19        0.93      0.87 o
  -1 -10   9       22.38       25.66      2.33 o
   0 -10   9        2.49        2.68      0.51 o
   2 -10   9        5.28       13.03      1.40 o
  -3  -9   9        3.70        2.51      1.07 o
  -2  -9   9        0.97        3.30      1.04 o
  -1  -9   9        6.95        8.40      1.29 o
   0  -9   9       16.40       17.38      1.14 o
   1  -9   9       27.86       24.16      1.83 o
   2  -9   9       10.70       11.96      1.29 o
   3  -9   9        0.20        0.05      1.20 o
  -3  -8   9       13.86       19.22      1.95 o
  -2  -8   9        2.57        4.57      1.08 o
  -1  -8   9        5.27        6.34      0.58 o
   0  -8   9        7.30        8.24      0.82 o
   1  -8   9        3.83        8.61      1.31 o
   2  -8   9       63.81       51.18      3.08 o
   3  -8   9       75.34       75.02      4.72 o
  -3  -7   9        6.47       11.57      1.46 o
  -2  -7   9        1.91       -0.37      0.67 o
  -1  -7   9       24.44       24.94      1.08 o
   0  -7   9       23.01       22.02      1.14 o
   1  -7   9        6.70        7.91      0.97 o
   2  -7   9       15.62       16.09      1.21 o
   3  -7   9        1.50        3.30      1.10 o
   4  -7   9       17.76       17.26      1.73 o
  -4  -6   9        5.54        6.49      1.24 o
  -3  -6   9        6.36        4.12      1.02 o
  -2  -6   9        1.26       -0.10      0.41 o
  -1  -6   9       52.32       50.57      1.74 o
   0  -6   9      115.48      106.27      5.65 o
   1  -6   9       94.40      110.67      3.32 o
   2  -6   9      124.90      131.33      5.59 o
   3  -6   9      126.24      144.82      6.05 o
   4  -6   9       27.26       25.52      2.10 o
  -4  -5   9        0.04        0.51      0.93 o
  -3  -5   9       37.96       28.73      1.31 o
  -2  -5   9      241.39      233.40      6.14 o
  -1  -5   9       67.61       67.37      6.21 o
   0  -5   9       76.96       67.38      4.02 o
   1  -5   9      119.94      137.99      3.71 o
   2  -5   9       83.92       84.37      3.69 o
   3  -5   9       10.68        6.60      0.99 o
   4  -5   9        0.23       -0.62      0.57 o
  -4  -4   9       10.83       13.08      1.09 o
  -3  -4   9        6.03        5.71      0.72 o
  -2  -4   9        0.04       -0.54      0.36 o
  -1  -4   9       20.52       20.01      2.12 o
   0  -4   9      298.92      296.86      9.65 o
   1  -4   9      666.95      657.64     23.76 o
   2  -4   9       50.60       43.97      1.71 o
   3  -4   9       12.60       10.99      1.24 o
   4  -4   9       11.26        4.18      1.09 o
  -4  -3   9        4.09        2.43      0.94 o
  -3  -3   9       35.57       33.70      1.50 o
  -2  -3   9      253.46      269.09      7.06 o
  -1  -3   9      233.35      224.71      5.81 o
   0  -3   9       89.94       91.11      3.01 o
   1  -3   9       97.38       95.08      3.00 o
   2  -3   9       88.66       93.17      3.23 o
   3  -3   9       55.71       46.55      1.90 o
   4  -3   9       39.06       36.08      4.05 o
   5  -3   9       33.99       33.04      2.72 o
  -4  -2   9       11.79       13.44      1.52 o
  -3  -2   9        6.57        9.43      0.71 o
  -2  -2   9        0.85        2.16      0.61 o
  -1  -2   9        1.58        1.63      0.57 o
   0  -2   9       61.88       59.14      1.14 o
   1  -2   9       19.23       18.63      0.65 o
   2  -2   9        2.23        2.57      0.72 o
   3  -2   9       92.87       89.77      2.39 o
   4  -2   9        4.86        6.74      1.85 o
   5  -2   9        3.78        0.30      1.38 o
  -4  -1   9       17.24       10.10      1.74 o
  -3  -1   9        3.35        0.82      1.02 o
  -2  -1   9       85.75       93.08      2.41 o
  -1  -1   9       13.13       19.64      1.25 o
   0  -1   9        2.49        3.24      0.28 o
   1  -1   9       58.50       59.84      1.29 o
   2  -1   9     1187.73     1182.15     18.91 o
   3  -1   9      152.99      143.49      5.80 o
   4  -1   9        0.78        1.56      1.62 o
   5  -1   9       35.95       37.91      3.18 o
  -4   0   9       14.68       18.91      1.94 o
  -3   0   9       45.51       44.02      4.01 o
  -2   0   9       11.83       11.33      0.61 o
  -1   0   9       41.59       38.59      2.50 o
   0   0   9      536.97      550.57      9.05 o
   1   0   9      572.45      581.21     16.44 o
   2   0   9      744.25      780.51     12.53 o
   3   0   9      416.67      426.86      8.39 o
   4   0   9        8.92       11.33      3.74 o
   5   0   9       12.95       14.75      1.68 o
  -3   1   9      127.48      140.41      4.51 o
  -2   1   9      128.79      134.39      4.64 o
  -1   1   9       63.00       59.20      4.21 o
   0   1   9      159.52      163.87      3.26 o
   1   1   9       31.03       32.64      1.24 o
   2   1   9      130.91      134.88      5.57 o
   3   1   9      197.29      212.52      3.87 o
   4   1   9        3.77        4.32      2.18 o
   5   1   9        5.02        4.46      1.16 o
  -4   2   9        2.63        0.82      1.13 o
  -3   2   9       25.80       22.88      1.17 o
  -2   2   9      400.20      395.12     27.84 o
  -1   2   9      213.25      211.57      3.69 o
   0   2   9      909.57      944.41     17.44 o
   1   2   9      467.73      443.86      8.83 o
   2   2   9      100.43      103.60      3.05 o
   3   2   9       46.62       48.99      3.13 o
   4   2   9      131.45      135.52      5.90 o
   5   2   9        5.90        6.76      3.77 o
  -4   3   9       82.99       82.93      4.84 o
  -3   3   9       98.07      106.48      4.44 o
  -2   3   9        0.05        2.00      0.57 o
  -1   3   9      440.45      450.72      7.54 o
   0   3   9       93.68       93.00      1.72 o
   1   3   9       38.63       48.32      1.73 o
   2   3   9        0.17       -0.26      1.10 o
   3   3   9       44.02       37.63      0.89 o
   4   3   9      179.40      179.01      4.04 o
   5   3   9       19.24       18.05      1.27 o
  -4   4   9        5.75        8.74      1.53 o
  -3   4   9       31.07       33.53      1.99 o
  -2   4   9      116.19      106.87      6.39 o
  -1   4   9     1002.32     1025.30     65.99 o
   0   4   9       53.66       50.77      1.10 o
   1   4   9      124.93      142.01      6.42 o
   2   4   9       93.66       90.77      2.17 o
   3   4   9        9.01        5.76      0.33 o
   4   4   9        6.14        5.86      1.09 o
   5   4   9       19.76       25.08      3.78 o
  -4   5   9       51.96       49.96      3.24 o
  -3   5   9       18.21       21.35      1.52 o
  -2   5   9       76.53       79.81      3.46 o
  -1   5   9      591.21      600.86     10.09 o
   0   5   9      220.59      203.88      5.09 o
   1   5   9        1.03        1.50      0.49 o
   2   5   9      253.91      259.76      6.48 o
   3   5   9      192.28      194.64      3.70 o
   4   5   9       87.35       84.43     11.70 o
   5   5   9       70.99       66.00      7.25 o
  -4   6   9        1.14        1.60      0.98 o
  -3   6   9        1.93        2.06      0.82 o
  -2   6   9        2.16        1.29      0.62 o
  -1   6   9      123.78      117.08      2.30 o
   0   6   9      172.21      162.93      3.04 o
   1   6   9      310.12      305.97      9.04 o
   2   6   9        0.14        1.19      0.56 o
   3   6   9        5.10        2.16      0.25 o
   4   6   9        0.98        1.90      0.51 o
   5   6   9        7.43        4.85      1.08 o
  -4   7   9       13.45       14.79      1.87 o
  -3   7   9        3.67        2.47      0.83 o
  -2   7   9        7.29        7.48      1.14 o
  -1   7   9        9.80       10.85      0.61 o
   0   7   9      729.30      751.78     20.90 o
   1   7   9      206.02      200.05      3.59 o
   2   7   9       10.39        9.09      1.07 o
   3   7   9      177.95      177.77      3.83 o
   4   7   9       33.38       29.43      2.26 o
  -3   8   9       23.05       25.16      2.16 o
  -2   8   9      118.45      127.58      5.03 o
   0   8   9      606.94      610.77     11.70 o
   1   8   9      821.43      820.19     15.62 o
   2   8   9       30.48       27.21      1.05 o
   3   8   9       15.46       15.13      0.89 o
   4   8   9        0.08        0.72      0.77 o
  -3   9   9       18.87       15.46      1.58 o
  -2   9   9       40.04       32.79      1.97 o
  -1   9   9       18.07       11.33      0.77 o
   0   9   9       19.42       17.50      0.96 o
   2   9   9        5.04        3.70      0.53 o
   3   9   9       10.95        6.71      1.30 o
   4   9   9        3.31        2.77      0.98 o
  -3  10   9       46.90       51.49      3.60 o
  -2  10   9      175.57      173.58      7.56 o
  -1  10   9       66.25       70.73      2.53 o
   0  10   9       52.96       56.34      2.04 o
   1  10   9        7.62        5.30      0.63 o
   2  10   9       55.85       51.39      1.85 o
   3  10   9        9.93        7.83      1.12 o
   4  10   9       36.10       30.93      2.55 o
  -2  11   9        0.52       -0.94      0.63 o
  -1  11   9        3.17        1.29      0.62 o
   0  11   9        4.11        5.30      0.63 o
   1  11   9       27.15       25.43      2.35 o
   2  11   9      187.99      182.97      5.44 o
   3  11   9       40.33       39.60      2.71 o
  -2  12   9        0.60       -0.82      1.02 o
  -1  12   9       15.08       16.21      1.15 o
   0  12   9       17.45       17.62      1.09 o
   1  12   9        0.01        1.65      0.72 o
   2  12   9        3.05        3.75      0.97 o
   3  12   9        0.02        0.05      1.04 o
  -1  13   9        0.55       -0.84      0.56 o
   0  13   9       72.19       77.90      3.17 o
   1  13   9       75.16       79.59      5.05 o
   2  13   9       19.59       18.05      1.95 o
   0  14   9        0.55       -0.94      0.63 o
   1  14   9        0.34        2.36      0.97 o
   2  14   9        0.52        3.70      1.13 o
   0 -11  10        5.24        2.72      0.92 o
  -1 -10  10        6.52        8.91      1.24 o
   0 -10  10        1.24        1.08      0.57 o
   1 -10  10        2.13        2.36      0.62 o
   2 -10  10        2.02        3.14      1.09 o
  -2  -9  10       10.06       10.47      1.49 o
  -1  -9  10       10.00       11.09      1.34 o
   0  -9  10       10.50        8.70      0.76 o
   1  -9  10       46.46       47.46      2.28 o
   2  -9  10       21.63       26.62      2.15 o
  -3  -8  10        0.33        3.04      1.02 o
  -2  -8  10        2.33        1.65      0.92 o
  -1  -8  10        4.73        4.54      0.98 o
   0  -8  10        0.95        3.35      0.58 o
   1  -8  10        0.80        1.49      0.51 o
   2  -8  10        2.98       -0.05      0.63 o
   3  -8  10        5.72        5.41      1.17 o
  -3  -7  10       10.72        5.21      1.18 o
  -2  -7  10        0.00       -1.17      0.78 o
  -1  -7  10        3.53        3.30      0.52 o
   1  -7  10       34.41       35.47      1.45 o
   2  -7  10        0.75        1.70      0.67 o
   3  -7  10        1.32        3.24      0.93 o
  -3  -6  10        7.24        8.03      1.39 o
  -2  -6  10      126.95      120.38      3.78 o
  -1  -6  10        4.44        2.51      0.45 o
   0  -6  10       31.79       31.33      1.36 o
   1  -6  10        5.45        6.16      0.67 o
   2  -6  10       12.87       13.76      0.96 o
   3  -6  10       31.49       25.59      2.03 o
   4  -6  10       41.27       31.57      2.58 o
  -3  -5  10        2.62        2.10      0.56 o
  -2  -5  10       10.97        9.08      0.78 o
  -1  -5  10       14.34       13.85      1.47 o
   0  -5  10      102.29      113.10      3.20 o
   1  -5  10       36.18       37.20      1.49 o
   2  -5  10       30.50       39.88      1.72 o
   3  -5  10       50.58       53.72      3.24 o
   4  -5  10        1.87        3.73      1.20 o
  -4  -4  10        0.05        2.36      0.93 o
  -3  -4  10        9.77       10.10      0.87 o
  -2  -4  10       19.41       23.46      1.11 o
  -1  -4  10      102.54       92.93      2.19 o
   0  -4  10       22.33       25.24      0.93 o
   1  -4  10       11.75       12.64      0.74 o
   2  -4  10       65.57       67.18      5.12 o
   3  -4  10       48.03       50.00      1.96 o
  -4  -3  10        1.35        2.00      0.61 o
  -3  -3  10        4.10        2.31      0.72 o
  -2  -3  10       18.86       13.23      0.83 o
  -1  -3  10       23.53       22.14      1.90 o
   0  -3  10       98.89      102.50      4.36 o
   1  -3  10      173.56      172.27      3.32 o
   2  -3  10      230.59      232.85      4.90 o
   3  -3  10       60.99       59.51      7.05 o
   4  -3  10        0.00        0.10      0.61 o
  -4  -2  10        0.87        0.41      0.87 o
  -3  -2  10        2.84        5.14      0.81 o
  -2  -2  10        0.91       -0.30      0.46 o
  -1  -2  10        6.77        8.03      0.57 o
   0  -2  10        0.37        1.34      0.31 o
   1  -2  10       40.83       38.13      1.11 o
   2  -2  10      714.52      714.74     11.99 o
   3  -2  10        3.23        5.02      0.58 o
   4  -2  10       38.95       49.30      7.05 o
  -4  -1  10        5.27        4.89      1.17 o
  -3  -1  10       18.74       16.21      1.10 o
  -2  -1  10       77.24       76.52      2.18 o
  -1  -1  10      142.65      141.09      8.35 o
   0  -1  10      231.32      235.88      3.76 o
   1  -1  10      278.08      275.84      4.80 o
   2  -1  10      104.94      107.41      5.66 o
   3  -1  10        4.65        3.31      0.80 o
   4  -1  10        2.06        2.20      2.54 o
  -4   0  10        2.16        1.39      0.88 o
  -3   0  10        0.32        1.40      1.70 o
  -2   0  10        6.39        5.50      0.67 o
  -1   0  10        1.86        2.20      0.98 o
   0   0  10        4.05        5.47      0.37 o
   1   0  10       24.07       21.44      0.60 o
   2   0  10       24.80       19.94      4.20 o
   3   0  10      113.54      117.00     11.55 o
   4   0  10       77.34       79.56      4.35 o
   5   0  10       23.91       25.27      1.57 o
  -4   1  10        0.56        3.40      1.03 o
  -3   1  10       32.17       31.07      1.44 o
  -2   1  10       83.12       87.07      3.03 o
  -1   1  10      123.98      130.28      4.80 o
   0   1  10        3.17        5.25      0.31 o
   2   1  10        0.56        0.69      0.80 o
   3   1  10        0.03       -0.08      0.79 o
   4   1  10       20.23       19.86      1.85 o
   5   1  10        4.07        5.67      1.71 o
  -4   2  10      117.59      124.67      6.57 o
  -3   2  10        2.33        0.62      0.44 o
  -2   2  10        7.22        7.47      0.53 o
  -1   2  10        0.09        0.26      0.23 o
   0   2  10       43.92       44.24      1.07 o
   1   2  10       61.71       67.33      5.47 o
   2   2  10      159.79      160.65      4.37 o
   3   2  10      209.62      208.57      4.89 o
   4   2  10       29.61       31.31      1.72 o
   5   2  10        3.16        4.86      1.64 o
  -4   3  10        0.10        3.51      1.02 o
  -3   3  10        1.14       -0.46      0.98 o
  -2   3  10      300.63      329.53     13.37 o
  -1   3  10       70.11       68.88      1.47 o
   0   3  10      128.16      118.89      2.07 o
   1   3  10       66.16       49.77      1.42 o
   2   3  10        8.95        8.02      0.94 o
   3   3  10        1.21        0.88      1.47 o
   4   3  10       34.02       43.11      2.31 o
   5   3  10       24.54       18.56      2.07 o
  -4   4  10        5.54        4.33      1.41 o
  -3   4  10        2.24        2.72      1.02 o
  -2   4  10        0.35       -0.25      0.56 o
  -1   4  10      518.09      510.30      8.71 o
   0   4  10      248.69      241.38      4.25 o
   1   4  10       18.20       24.32      4.60 o
   2   4  10        3.74        9.26      0.83 o
   3   4  10       45.42       44.39      1.49 o
   4   4  10        4.16        4.49      0.63 o
   5   4  10       22.95       18.65      4.37 o
  -4   5  10        6.89        6.49      1.53 o
  -3   5  10       37.82       28.81      1.93 o
  -2   5  10      195.13      192.49      5.34 o
  -1   5  10       49.89       46.92      1.27 o
   0   5  10      295.77      299.19     10.65 o
   1   5  10       56.34       64.83      3.52 o
   2   5  10       25.85       24.02      1.27 o
   3   5  10        9.51        8.07      1.22 o
   4   5  10       28.92       31.31      5.36 o
   5   5  10        1.02        3.26      0.86 o
  -3   6  10        2.01        2.94      0.84 o
  -2   6  10        4.32        5.88      0.97 o
  -1   6  10       95.86       84.07      5.48 o
   0   6  10     1224.15     1240.43     19.94 o
   1   6  10        1.45        3.35      0.65 o
   2   6  10       83.89       79.69      2.44 o
   3   6  10       25.33       24.94      1.29 o
   4   6  10        5.81        5.88      0.66 o
  -3   7  10       80.06       77.27      4.67 o
  -2   7  10      117.91      125.31      5.14 o
  -1   7  10      131.58      124.67      3.69 o
   0   7  10        0.25       -0.37      0.24 o
   1   7  10        8.10        9.62      0.94 o
   2   7  10        3.07        1.60      0.62 o
   3   7  10        0.95        3.24      0.83 o
   4   7  10       29.20       31.73      1.78 o
  -3   8  10        0.87        0.15      0.67 o
  -2   8  10        0.96        0.37      0.57 o
  -1   8  10        1.96        1.70      0.56 o
   0   8  10       35.25       30.22      1.42 o
   1   8  10        0.33        1.02      0.25 o
   2   8  10       74.96       75.89      2.63 o
   3   8  10        0.52       -0.05      0.68 o
   4   8  10        2.76        2.10      0.88 o
  -3   9  10       15.30       15.07      1.78 o
  -2   9  10        4.93        3.56      1.03 o
  -1   9  10        2.23        3.19      0.57 o
   0   9  10       18.33       18.97      0.94 o
   1   9  10       28.09       22.84      1.03 o
   2   9  10       66.16       79.05      3.95 o
   3   9  10       11.75       15.52      1.81 o
   4   9  10       18.20       20.44      1.95 o
  -2  10  10        0.68        0.10      0.52 o
  -1  10  10       27.79       26.18      1.32 o
   0  10  10       74.53       81.75      2.72 o
   1  10  10       89.18       92.05      4.68 o
   2  10  10      100.85       91.77      4.68 o
   3  10  10        3.39        1.44      0.88 o
   4  10  10        5.93        6.09      1.13 o
  -2  11  10       31.69       30.93      1.84 o
  -1  11  10        2.56        2.51      0.57 o
   0  11  10        2.63        0.26      0.47 o
   1  11  10        1.08        1.86      0.92 o
   2  11  10       36.53       33.20      2.65 o
   3  11  10       23.67       26.18      2.50 o
  -1  12  10        3.54        1.44      0.57 o
   0  12  10       17.26       18.05      1.83 o
   1  12  10       34.85       39.52      2.71 o
   2  12  10        7.80        3.30      1.33 o
   3  12  10       15.16       10.47      1.58 o
  -1  13  10        3.72        1.08      0.82 o
   0  13  10       23.31       21.96      2.09 o
   1  13  10        1.43        1.54      0.82 o
   2  13  10        8.61       11.57      1.66 o
   0 -10  11       15.20       18.17      2.14 o
  -1  -9  11        0.01       -0.05      0.78 o
   0  -9  11        5.81        7.01      0.88 o
   1  -9  11       16.04       18.05      1.22 o
   2  -9  11        0.24        0.15      0.98 o
  -2  -8  11        9.40       13.44      1.63 o
  -1  -8  11       43.92       40.60      3.02 o
   0  -8  11        0.18        0.37      0.52 o
   1  -8  11        0.04        1.24      0.88 o
   2  -8  11       29.64       36.51      1.82 o
  -2  -7  11        0.00        1.65      0.92 o
  -1  -7  11        2.02        2.16      0.82 o
   0  -7  11        0.46       -0.41      0.61 o
   1  -7  11       21.33       23.46      1.18 o
   2  -7  11      127.10      135.14      5.17 o
   3  -7  11       22.31       23.75      1.50 o
  -3  -6  11        0.32        0.05      0.83 o
  -2  -6  11        3.02        1.44      1.08 o
  -1  -6  11       23.85       25.52      1.38 o
   0  -6  11       69.80       97.64      2.98 o
   1  -6  11        3.70        5.99      0.63 o
   2  -6  11       62.25       66.45      2.46 o
   3  -6  11       47.70       51.36      6.88 o
  -3  -5  11        1.40        0.57      0.73 o
  -2  -5  11        7.22        5.21      0.72 o
  -1  -5  11        1.73        1.29      0.72 o
   0  -5  11       29.27       28.12      1.22 o
   1  -5  11        0.84        1.02      0.46 o
   2  -5  11       43.56       39.97      1.63 o
   3  -5  11       13.04       12.70      1.04 o
  -3  -4  11       10.52        7.39      0.78 o
  -2  -4  11       23.17       24.80      1.22 o
  -1  -4  11      139.33      145.85      5.49 o
   0  -4  11        3.34        4.82      1.85 o
   1  -4  11        1.64        1.24      0.42 o
   2  -4  11        4.31        3.95      0.66 o
   3  -4  11       83.20       78.36      2.96 o
   4  -4  11       37.40       37.82      3.26 o
  -3  -3  11       17.86       26.25      1.47 o
  -2  -3  11        4.30        7.16      0.73 o
  -1  -3  11       46.73       41.13      1.31 o
   0  -3  11        0.22        1.12      1.44 o
   1  -3  11      141.64      134.29      5.32 o
   2  -3  11      101.46      103.97      5.61 o
   3  -3  11       13.42       16.90      1.08 o
   4  -3  11       46.02       45.89      3.60 o
  -3  -2  11       11.67       11.86      0.99 o
  -2  -2  11       59.17       71.58      2.43 o
  -1  -2  11        0.76       -0.30      0.31 o
   0  -2  11       25.87       20.63      0.64 o
   1  -2  11        0.33        1.21      0.54 o
   2  -2  11       13.70       12.37      0.69 o
   3  -2  11       12.90       14.96      1.58 o
   4  -2  11       28.32       34.71      2.79 o
  -4  -1  11       17.38       18.66      2.17 o
  -3  -1  11        2.27        1.70      0.62 o
  -2  -1  11        2.13        1.86      0.57 o
  -1  -1  11       66.89       62.31      1.93 o
   0  -1  11       25.99       25.13      1.02 o
   1  -1  11      279.47      279.81      4.92 o
   2  -1  11      124.77      119.46      2.90 o
   3  -1  11      109.81      114.63      5.23 o
   4  -1  11       22.09       25.16      2.23 o
  -4   0  11        1.71        0.62      1.13 o
  -3   0  11       12.21       11.09      0.68 o
  -1   0  11       38.18       39.66      2.14 o
   0   0  11      269.75      274.58     11.20 o
   1   0  11        9.30        9.08      0.92 o
   2   0  11       34.25       33.90      1.24 o
   3   0  11       35.49       29.01      3.81 o
   4   0  11        0.03        1.60      0.93 o
  -4   1  11        2.91       12.21      1.76 o
  -3   1  11       11.26        9.63      0.63 o
  -2   1  11        2.44        3.48      0.50 o
  -1   1  11      109.66      108.67      3.49 o
   0   1  11      424.54      412.83      7.82 o
   1   1  11      115.19      113.44      4.59 o
   2   1  11      111.16      108.21      4.10 o
   3   1  11        8.23        6.23      1.08 o
   4   1  11        0.27        1.90      1.34 o
  -4   2  11       18.03       15.24      1.79 o
  -3   2  11       16.70       14.74      0.77 o
  -2   2  11        0.02        1.19      0.42 o
  -1   2  11       22.61       26.42      0.94 o
   0   2  11      360.58      334.77      6.74 o
   1   2  11      152.99      155.90      5.91 o
   2   2  11        0.87        0.68      0.85 o
   3   2  11       21.50       20.50      3.87 o
   4   2  11        0.23       -0.02      0.61 o
  -4   3  11        7.88        2.47      1.04 o
  -3   3  11        2.87        3.81      1.04 o
  -2   3  11       38.81       42.17      1.34 o
  -1   3  11       59.87       66.29      4.44 o
   0   3  11      105.25      110.47      3.04 o
   1   3  11        7.62        5.35      2.35 o
   2   3  11       60.49       56.32      2.71 o
   3   3  11        0.33        1.92      0.54 o
   4   3  11        0.83       -0.31      0.54 o
  -3   4  11       99.88      110.52      5.58 o
  -2   4  11       36.77       38.10      1.34 o
  -1   4  11       42.84       38.42      2.65 o
   0   4  11        7.73        7.32      0.30 o
   1   4  11       60.39       52.83      3.45 o
   2   4  11       59.79       54.21      2.01 o
   3   4  11       52.07       58.84      1.79 o
   4   4  11      153.28      151.77      4.51 o
  -3   5  11       10.49        4.89      1.30 o
  -2   5  11        0.01        0.10      0.32 o
  -1   5  11       46.05       43.93      2.30 o
   0   5  11       34.76       31.64      0.81 o
   2   5  11      215.65      189.63      5.33 o
   3   5  11       10.22       10.99      0.95 o
   4   5  11       15.39       14.30      1.14 o
  -3   6  11        1.85        4.73      1.18 o
  -2   6  11        0.51        1.39      0.56 o
  -1   6  11       13.89       14.08      0.81 o
   0   6  11        3.10        2.14      0.33 o
   1   6  11       17.10       14.46      1.20 o
   2   6  11        0.41       -0.05      0.63 o
   3   6  11       36.46       41.99      1.86 o
   4   6  11       57.58       56.88      2.60 o
  -3   7  11       30.00       26.69      2.22 o
  -2   7  11       14.27       11.92      0.89 o
  -1   7  11      141.79      148.29      4.20 o
   0   7  11       90.69       90.35      2.21 o
   1   7  11       66.62       69.19      2.69 o
   2   7  11       70.95       62.76      2.28 o
   3   7  11        0.01        1.44      0.82 o
   4   7  11        0.17       -0.15      0.67 o
  -3   8  11       28.36       27.44      2.40 o
  -2   8  11       68.21       70.37      3.01 o
  -1   8  11        3.31        5.05      0.61 o
   0   8  11        4.16        3.51      0.35 o
   1   8  11       39.01       42.67      4.95 o
   2   8  11       21.84       26.47      1.40 o
   3   8  11        7.50        3.56      0.73 o
   4   8  11        0.46        2.43      1.34 o
  -2   9  11       83.14       71.09      3.15 o
  -1   9  11       23.67       23.74      1.26 o
   0   9  11       29.42       31.33      2.33 o
   1   9  11        1.43        0.67      1.08 o
   2   9  11        0.66       -1.08      0.78 o
   3   9  11       18.14       15.29      1.68 o
   4   9  11        2.40        2.63      1.07 o
  -2  10  11       30.85       32.38      1.88 o
  -1  10  11       11.73       10.15      1.28 o
   0  10  11        3.92        2.51      0.93 o
   1  10  11       47.82       60.18      3.12 o
   2  10  11        3.03        2.10      0.98 o
   3  10  11        0.71        5.81      1.14 o
  -1  11  11       18.68       24.80      2.50 o
   0  11  11       21.13       23.12      2.28 o
   1  11  11        1.15       -0.21      0.77 o
   2  11  11        0.01        1.54      0.82 o
   3  11  11       11.56       15.41      2.03 o
  -1  12  11        3.67        2.51      1.34 o
   0  12  11       10.27       12.26      1.71 o
   1  12  11       27.81       27.36      2.33 o
   2  12  11       46.46       48.95      3.51 o
   0  13  11       26.62       25.81      2.77 o
   1  13  11        1.79        4.12      1.34 o
  -1  -8  12        3.55        0.41      1.07 o
   0  -8  12       30.16       27.67      1.66 o
   1  -8  12       33.97       45.11      2.31 o
  -2  -7  12        6.97       10.52      1.72 o
  -1  -7  12       98.52       95.52      5.89 o
   0  -7  12        9.17       10.38      0.93 o
   1  -7  12       11.42       14.14      1.08 o
   2  -7  12        3.78        3.14      1.02 o
  -2  -6  12        0.12        0.93      0.66 o
  -1  -6  12        1.69        3.51      0.97 o
   0  -6  12        7.19        9.26      0.88 o
   1  -6  12        1.01        0.10      0.52 o
   3  -6  12        0.99        2.89      1.08 o
  -2  -5  12        9.93       10.75      0.80 o
  -1  -5  12       18.75       19.86      1.66 o
   0  -5  12       69.38       68.22      2.37 o
   1  -5  12        3.83        2.06      0.58 o
   2  -5  12       36.93       39.05      6.78 o
   3  -5  12      141.77      135.81      8.53 o
  -2  -4  12       17.22       11.71      0.98 o
  -1  -4  12        5.21        5.05      0.94 o
   0  -4  12       31.97       31.55      2.04 o
   1  -4  12      173.84      184.33      5.07 o
   2  -4  12       78.23       90.08      2.98 o
   3  -4  12       12.05        9.00      1.42 o
  -3  -3  12        1.38        1.44      0.72 o
  -2  -3  12       23.70       23.32      1.25 o
  -1  -3  12        0.12       -0.23      0.52 o
   0  -3  12        0.91        2.27      2.01 o
   1  -3  12        1.84        0.70      1.20 o
   2  -3  12       54.00       57.77      2.08 o
   3  -3  12       33.58       32.22      2.45 o
  -3  -2  12       15.26       13.39      1.10 o
  -2  -2  12       38.63       33.53      1.58 o
  -1  -2  12      197.80      208.08      8.02 o
   0  -2  12      139.21      139.50      3.17 o
   1  -2  12      144.54      151.33      9.10 o
   2  -2  12       25.67       27.69      1.33 o
   3  -2  12        4.15        3.14      1.40 o
   4  -2  12        2.43        2.36      1.04 o
  -3  -1  12       33.32       39.06      1.97 o
  -2  -1  12       13.51       15.86      1.03 o
  -1  -1  12        4.77        3.30      0.62 o
   0  -1  12       28.49       28.46      1.62 o
   1  -1  12        0.12       -0.71      0.47 o
   2  -1  12       42.44       45.02      2.50 o
   3  -1  12        0.17       -0.21      0.97 o
   4  -1  12        5.33        5.47      1.24 o
  -3   0  12        0.15        2.31      0.72 o
  -2   0  12       20.40       21.56      1.27 o
  -1   0  12      144.26      150.92      4.41 o
   0   0  12      114.83      115.71      2.74 o
   1   0  12        7.67        7.47      0.98 o
   2   0  12       62.24       52.07      2.05 o
   3   0  12       13.13       12.62      3.42 o
   4   0  12        1.18        1.70      0.97 o
  -3   1  12       81.26       88.64      3.92 o
  -2   1  12        6.00        9.15      1.32 o
  -1   1  12       20.49       17.38      1.02 o
   0   1  12      200.52      179.49      4.81 o
   1   1  12      120.70      126.21      3.70 o
   2   1  12        7.82       11.59      2.54 o
   3   1  12      159.27      176.91      5.53 o
   4   1  12       33.26       29.32      1.70 o
  -3   2  12        2.09        0.98      0.51 o
  -2   2  12       16.78       13.19      0.76 o
  -1   2  12       50.96       38.88      4.66 o
   0   2  12       12.21       11.92      0.59 o
   1   2  12       34.85       40.52      2.47 o
   2   2  12        6.44        6.96      2.48 o
   3   2  12      107.77      121.26      6.89 o
   4   2  12        3.99        5.45      0.91 o
  -3   3  12       16.21       14.03      1.18 o
  -2   3  12        8.29        7.69      1.51 o
  -1   3  12       25.25       22.41      1.41 o
   0   3  12      109.05      108.92      4.79 o
   1   3  12      538.62      550.28     13.81 o
   2   3  12       65.49       59.30      5.45 o
   3   3  12        1.25        3.50      0.69 o
   4   3  12       51.81       50.60      7.77 o
  -3   4  12       10.46        7.09      0.88 o
  -2   4  12      103.25       99.03      5.22 o
  -1   4  12      125.22      141.30      3.53 o
   0   4  12      188.64      206.16      6.91 o
   1   4  12       61.10       53.78      5.80 o
   2   4  12       31.80       20.70      1.24 o
   3   4  12        4.76        5.94      0.69 o
   4   4  12        4.72        4.76      0.72 o
  -3   5  12        7.96        9.00      0.99 o
  -2   5  12        0.19       -0.24      0.98 o
  -1   5  12        2.06        1.54      0.39 o
   0   5  12      149.65      158.64     10.59 o
   1   5  12       31.46       34.45      2.31 o
   2   5  12       29.88       33.29      1.74 o
   3   5  12        0.00       -0.91      0.61 o
   4   5  12        3.71        2.96      0.75 o
  -3   6  12       93.24       91.09      3.97 o
  -2   6  12       96.02       99.78      3.30 o
  -1   6  12      273.05      295.23      6.61 o
   0   6  12        0.01       -1.00      0.69 o
   1   6  12        0.09        0.96      0.92 o
   2   6  12        2.40        2.43      0.67 o
   3   6  12       90.41       77.90      2.91 o
   4   6  12       26.49       24.02      1.62 o
  -3   7  12        7.30        4.57      0.83 o
  -2   7  12       17.99       15.18      1.17 o
  -1   7  12        3.95        1.98      1.57 o
   0   7  12       94.63       81.23      3.12 o
   1   7  12        0.84        0.25      1.88 o
   2   7  12       14.23       13.98      1.07 o
   3   7  12        5.19        4.89      0.82 o
   4   7  12        1.14        0.77      0.72 o
  -2   8  12       20.25       22.50      2.45 o
  -1   8  12        4.24        0.10      0.73 o
   0   8  12       62.08       59.22      3.65 o
   1   8  12       13.28       11.91      3.23 o
   2   8  12        6.92        8.07      0.94 o
   3   8  12       28.65       31.01      1.84 o
  -2   9  12       85.02       80.46      5.02 o
  -1   9  12       30.70       26.77      2.52 o
   0   9  12        4.46        2.27      1.04 o
   1   9  12      239.29      251.05     10.69 o
   2   9  12       35.82       29.04      2.55 o
   3   9  12        1.82        2.51      1.02 o
  -1  10  12       43.78       49.25      3.63 o
   0  10  12        7.98        9.52      1.37 o
   1  10  12       40.73       45.30      3.00 o
   2  10  12       10.43       15.69      1.70 o
   3  10  12       25.11       23.81      2.03 o
  -1  11  12       87.74      102.96      6.12 o
   0  11  12       34.11       33.04      2.48 o
   2  11  12       24.78       27.67      2.49 o
   0  12  12       18.77       21.56      2.40 o
   1  12  12        3.32        2.16      1.29 o
  -1  -7  13        0.00       -1.02      0.97 o
   0  -7  13        8.66        8.91      0.94 o
   1  -7  13        6.59        5.41      1.30 o
  -1  -6  13       14.81       15.58      1.64 o
   0  -6  13       40.25       34.20      1.76 o
   1  -6  13       22.02       17.32      1.73 o
   2  -6  13        2.14        1.39      1.28 o
  -2  -5  13       30.38       32.30      2.53 o
  -1  -5  13       27.91       33.45      2.74 o
   0  -5  13        6.07        5.81      0.66 o
   1  -5  13       10.08       10.15      1.28 o
   2  -5  13       20.41       24.23      2.40 o
  -2  -4  13        5.55        2.43      0.67 o
  -1  -4  13        8.22        4.12      0.81 o
   0  -4  13        5.71        5.32      1.11 o
   1  -4  13        3.40        6.13      1.07 o
   2  -4  13        7.15        7.05      1.49 o
   3  -4  13        3.36        7.16      1.39 o
  -2  -3  13       16.17       16.38      1.16 o
  -1  -3  13       39.32       49.00      1.52 o
   0  -3  13       24.57       25.00      2.73 o
   1  -3  13        1.55        2.56      1.78 o
   2  -3  13        5.08        6.71      1.45 o
   3  -3  13       17.31       18.54      2.04 o
  -2  -2  13        1.44        2.94      0.76 o
  -1  -2  13        0.41        0.41      0.39 o
   0  -2  13        4.94        5.57      0.54 o
   1  -2  13       42.38       50.34      3.75 o
   3  -2  13       45.27       39.97      3.18 o
  -3  -1  13        0.07        0.46      0.62 o
  -2  -1  13        5.91        5.30      0.76 o
  -1  -1  13       39.71       33.29      1.41 o
   0  -1  13       14.23       13.92      1.34 o
   1  -1  13        2.98        3.33      1.78 o
   2  -1  13       18.62       19.67      1.22 o
   3  -1  13       65.00       64.36      4.49 o
  -3   0  13       43.10       35.39      2.05 o
  -2   0  13       23.44       16.56      1.11 o
  -1   0  13        4.48        3.81      0.67 o
   0   0  13      144.98      149.08      5.97 o
   1   0  13       99.80       96.29      3.14 o
   2   0  13       28.73       32.72      3.89 o
   3   0  13        0.49       -0.51      1.65 o
   4   0  13       11.65        8.44      1.71 o
  -3   1  13        0.05       -0.98      0.67 o
  -2   1  13       39.88       42.84      6.01 o
  -1   1  13       41.79       42.92      1.88 o
   1   1  13        7.81        5.11      1.04 o
   2   1  13        0.21        1.65      0.83 o
   3   1  13        1.53        2.12      0.83 o
   4   1  13        5.77        7.86      1.49 o
  -3   2  13       10.55        6.75      0.93 o
  -2   2  13       40.19       44.65      2.17 o
  -1   2  13       22.85       17.45      1.12 o
   0   2  13       48.89       49.86      3.04 o
   1   2  13      137.65      167.02      6.68 o
   2   2  13        0.00        1.07      1.05 o
   3   2  13        0.87        1.62      0.83 o
   4   2  13        0.33        1.48      1.08 o
  -3   3  13       55.44       65.52      2.90 o
  -2   3  13       23.57       19.71      2.01 o
  -1   3  13       34.77       48.98      4.02 o
   0   3  13       30.88       29.18      4.29 o
   1   3  13       11.16       12.51      0.96 o
   2   3  13        0.19        2.99      0.72 o
   3   3  13       10.36        9.21      0.84 o
   4   3  13      108.46      117.03      5.75 o
  -3   4  13        5.58        7.48      0.94 o
  -2   4  13        4.25        7.04      0.92 o
  -1   4  13        4.94       10.86      4.94 o
   0   4  13       25.37       18.94      1.19 o
   1   4  13       13.93       10.60      0.79 o
   2   4  13        4.73        3.51      0.73 o
   3   4  13        0.49       -0.64      0.85 o
   4   4  13       28.01       29.54      1.50 o
  -2   5  13       20.36       23.91      2.35 o
  -1   5  13       22.14       22.33      1.48 o
   0   5  13       21.28       19.12      4.19 o
   1   5  13        2.09        2.46      0.65 o
   2   5  13       30.39       25.59      1.38 o
   4   5  13       26.33       28.28      1.76 o
  -2   6  13       24.60       22.36      2.44 o
  -1   6  13       29.33       24.14      3.83 o
   0   6  13       13.33       15.76      3.43 o
   1   6  13       72.56       76.16      3.63 o
   2   6  13       19.11       15.02      1.11 o
   3   6  13        0.64        2.51      0.93 o
  -2   7  13       11.54       14.03      1.72 o
  -1   7  13        5.54        9.89      0.97 o
   0   7  13       41.90       39.36      2.34 o
   1   7  13      107.76      115.08      5.61 o
   2   7  13        4.31        3.30      0.68 o
   3   7  13       17.22       16.09      1.27 o
  -2   8  13      121.73      132.15      7.75 o
  -1   8  13       58.77       62.42      4.08 o
   0   8  13       26.56       34.13      2.31 o
   1   8  13        0.01       -1.19      0.80 o
   2   8  13        3.38        4.98      0.77 o
   3   8  13        5.43        7.36      0.85 o
  -1   9  13        0.07        1.39      1.33 o
   0   9  13        0.71        1.02      0.97 o
   1   9  13        0.87        5.24      1.25 o
   2   9  13        3.14        0.10      0.93 o
  -1  10  13       52.49       56.77      3.78 o
   0  10  13        0.76        1.02      0.87 o
   1  10  13        4.83        4.54      1.50 o
   2  10  13        1.21        3.81      1.04 o
   0  11  13        1.69        0.98      0.88 o
   1  11  13        5.10        5.61      1.43 o
   0  -6  14        8.14        7.67      1.27 o
   1  -5  14       39.52       42.55      3.27 o
   0  -4  14        0.09        3.14      1.02 o
   1  -4  14        1.59        0.67      0.72 o
   2  -4  14        8.51        9.43      1.41 o
  -2  -3  14        4.54        4.18      0.97 o
   0  -3  14       36.33       42.08      2.79 o
   1  -3  14        2.86        2.06      1.06 o
   2  -3  14       26.36       35.90      2.49 o
  -2  -2  14        4.48        8.32      1.28 o
  -1  -2  14        0.31        3.96      0.60 o
   0  -2  14        0.24       -0.87      0.58 o
   1  -2  14        3.63        4.57      1.09 o
   2  -2  14        1.10        0.87      1.55 o
   3  -2  14        2.24        5.50      1.48 o
  -2  -1  14       29.10       30.69      2.47 o
  -1  -1  14        0.18        0.20      0.54 o
   0  -1  14        5.17        6.79      1.09 o
   1  -1  14       36.81       40.61      1.91 o
   2  -1  14        1.23        1.65      1.18 o
   3  -1  14        0.29        1.54      0.93 o
  -2   0  14        2.49        0.87      0.87 o
  -1   0  14        3.97        2.51      0.98 o
   0   0  14        0.87        2.89      0.83 o
   1   0  14        9.53        7.59      0.81 o
   2   0  14       12.03       13.91      1.32 o
   3   0  14       10.57       12.38      4.47 o
  -2   1  14        0.02        2.09      2.34 o
  -1   1  14        1.98        4.73      1.34 o
   0   1  14       25.96       24.21      1.26 o
   1   1  14       27.98       30.45      2.22 o
   2   1  14        2.42        1.14      0.63 o
   3   1  14       55.79       56.97      5.48 o
  -2   2  14        4.36        6.09      2.69 o
  -1   2  14        1.66        1.40      0.98 o
   0   2  14       29.99       24.14      2.18 o
   1   2  14       36.42       38.80      2.68 o
   2   2  14       36.59       38.40      2.11 o
   3   2  14       15.58       19.00      2.80 o
  -2   3  14        0.05        1.50      2.48 o
  -1   3  14       56.68       60.81      8.47 o
   0   3  14       55.61       55.12      6.95 o
   1   3  14        3.33        6.49      0.88 o
   2   3  14        0.01        1.86      0.57 o
   3   3  14        0.07        1.65      0.66 o
  -2   4  14        0.58        1.91      0.76 o
  -1   4  14        0.77        3.01      1.75 o
   0   4  14       29.81       32.78      1.62 o
   1   4  14       37.32       36.51      1.82 o
   2   4  14       29.67       25.09      1.73 o
   3   4  14       17.03       18.35      1.35 o
  -2   5  14       64.93       67.33      3.00 o
  -1   5  14       13.68       13.37      1.11 o
   0   5  14        1.65        5.37      0.98 o
   1   5  14       14.29        8.41      1.62 o
   2   5  14        2.78        0.41      0.81 o
   3   5  14        1.30        3.35      0.87 o
  -2   6  14        0.08        6.27      1.44 o
  -1   6  14        1.52        4.65      1.86 o
   0   6  14        1.88        4.81      0.76 o
   1   6  14        1.37        3.89      1.83 o
   2   6  14       15.32       14.90      1.27 o
   3   6  14        1.66        0.26      0.73 o
  -1   7  14       11.57       11.75      1.99 o
   0   7  14       15.21       12.10      1.15 o
   1   7  14        1.76       -0.38      2.34 o
   2   7  14       18.70       21.42      1.53 o
   3   7  14       17.55       21.42      1.46 o
  -1   8  14        4.69        2.58      1.13 o
   0   8  14        0.16        4.02      0.87 o
   1   8  14       37.31       38.85      5.24 o
   2   8  14       32.30       37.64      2.02 o
   0   9  14        6.97        4.73      1.25 o
   1   9  14       81.05       83.71      5.65 o
   2   9  14       29.99       27.21      1.65 o
   1  -3  15        5.36        5.21      1.64 o
  -1  -2  15        1.60        0.82      0.77 o
   0  -2  15        0.18       -0.21      0.46 o
   1  -2  15        0.16        0.58      1.29 o
   2  -2  15        7.48        6.71      0.89 o
  -1  -1  15       24.57       21.89      2.08 o
   0  -1  15       27.28       21.76      2.01 o
   1  -1  15       17.92       19.42      3.03 o
   2  -1  15        3.10        1.21      0.88 o
  -1   0  15        8.54       10.41      2.71 o
   0   0  15       11.65       16.56      1.58 o
   1   0  15        2.21        5.24      1.25 o
   2   0  15       20.54       27.29      2.59 o
  -1   1  15       15.90       12.86      1.19 o
   0   1  15       17.12       21.35      2.11 o
   1   1  15       50.25       59.95      3.67 o
   2   1  15       12.75       13.10      1.23 o
  -1   2  15        8.71       11.49      3.51 o
   0   2  15       26.26       26.14      1.34 o
   1   2  15        0.00        2.51      0.93 o
   2   2  15        0.03        2.00      0.97 o
  -1   3  15        1.04        0.48      0.88 o
   0   3  15        9.56        9.34      2.61 o
   1   3  15        1.84        0.57      0.62 o
   2   3  15        0.17       -0.77      0.66 o
  -1   4  15        0.71        2.48      0.74 o
   0   4  15        1.01        0.89      1.62 o
   1   4  15       47.89       39.06      2.06 o
   2   4  15       14.63       15.18      1.29 o
  -1   5  15        5.13        4.06      1.05 o
   0   5  15       16.48       16.58      1.44 o
   1   5  15        2.03        3.40      0.82 o
   2   5  15       14.98       16.97      1.42 o
  -1   6  15        0.98       -0.87      0.58 o
   0   6  15       10.71       11.90      1.89 o
   1   6  15       36.75       36.16      1.98 o
   2   6  15       44.29       50.77      2.56 o
   0   7  15        7.29        7.28      2.04 o
   1   7  15        1.68        1.26      0.52 o
   2   7  15        6.43        6.94      0.98 o
   0   8  15       31.62       25.05      1.67 o
   1   8  15       14.60       21.13      4.97 o
   0   0  16        0.08        3.19      1.13 o
   1   0  16        0.05        1.29      0.98 o
   0   1  16        9.50        9.70      1.43 o
   1   1  16       19.84        8.40      1.16 o
   0   2  16        4.25        7.23      0.72 o
   1   2  16        0.04        0.37      0.67 o
   0   3  16       11.52       11.15      0.94 o
   1   3  16       42.39       48.25      2.29 o
   0   4  16       12.92       10.42      1.88 o
   1   4  16       11.68       15.52      1.47 o
   0   5  16       17.63       18.97      2.19 o
   1   5  16        6.01        4.07      0.81 o
 
